# Supplementary material for: Effects of DNA Methylation on TFs in Human Embryonic Stem Cells
Source: Front Genet. 2021 Feb 23;12:639461. doi: 10.3389/fgene.2021.639461 (PMC7940757; doi:10.3389/fgene.2021.639461)
Supplement: Supplementary Data 1 — The annotation of TF and WGBS datasets included in this study. [file Data_Sheet_1.XLSX]

## Sheet: annotation_TFs
Data source of TFs'
File.accession	File.format	File.type	File.format.type	Output.type	File.assembly	Experiment.accession	Biosample.term.name	Experiment.target	Lab	md5sum
ENCFF910AUJ	bed narrowPeak	bed	narrowPeak	conservative IDR thresholded peaks	GRCh38	ENCSR000EWI	K562	SETDB1-human	ENCODE Processing Pipeline	9dfd97e709c9cc1a8860fc1a39014f6f
ENCFF938BND	bed narrowPeak	bed	narrowPeak	conservative IDR thresholded peaks	GRCh38	ENCSR000BMH	K562	YY1-human	ENCODE Processing Pipeline	7305cbf694d07d141a50db874c165cce
ENCFF674RBL	bed narrowPeak	bed	narrowPeak	conservative IDR thresholded peaks	GRCh38	ENCSR000AUC	K562	SUZ12-human	ENCODE Processing Pipeline	e2a4f715ebcc0db2366f4cdffdc9c15c
ENCFF216COR	bed narrowPeak	bed	narrowPeak	conservative IDR thresholded peaks	GRCh38	ENCSR000EGX	K562	MAFK-human	ENCODE Processing Pipeline	144e91de5892cda2efb5abb4a837127d
ENCFF482PBU	bed narrowPeak	bed	narrowPeak	conservative IDR thresholded peaks	GRCh38	ENCSR000BME	K562	ZBTB7A-human	ENCODE Processing Pipeline	bf7a3dd26551f2231aa18a2735e7f1dd
ENCFF161BNR	bed narrowPeak	bed	narrowPeak	conservative IDR thresholded peaks	GRCh38	ENCSR000EFZ	K562	UBTF-human	ENCODE Processing Pipeline	8f91855d2208a725a3e04da0de1f0322
ENCFF993YKH	bed narrowPeak	bed	narrowPeak	conservative IDR thresholded peaks	GRCh38	ENCSR000EHN	K562	SMARCB1-human	ENCODE Processing Pipeline	1d7a21782836001fb52dfcadb8a7c24b
ENCFF284LLF	bed narrowPeak	bed	narrowPeak	conservative IDR thresholded peaks	GRCh38	ENCSR000EFR	K562	ZC3H11A-human	ENCODE Processing Pipeline	48cba72f13f5d32c0e02ea6d62c2666f
ENCFF563DQA	bed narrowPeak	bed	narrowPeak	conservative IDR thresholded peaks	GRCh38	ENCSR000EHB	K562	TAL1-human	ENCODE Processing Pipeline	30b1631f819749eb315cff8f5fe43fd0
ENCFF275XNU	bed narrowPeak	bed	narrowPeak	conservative IDR thresholded peaks	GRCh38	ENCSR000BRT	K562	CBX3-human	ENCODE Processing Pipeline	11a6b527fa4aa0a41993ef20d1def353
ENCFF609UTS	bed narrowPeak	bed	narrowPeak	conservative IDR thresholded peaks	GRCh38	ENCSR000EHA	K562	TBP-human	ENCODE Processing Pipeline	230af57a401ebf7ac39e4045e6005dd2
ENCFF753LFL	bed narrowPeak	bed	narrowPeak	conservative IDR thresholded peaks	GRCh38	ENCSR782WRO	K562	BMI1-human	ENCODE Processing Pipeline	7edea7a982228e98681c36c5f0be1b9b
ENCFF144DMD	bed narrowPeak	bed	narrowPeak	conservative IDR thresholded peaks	GRCh38	ENCSR000BNN	K562	THAP1-human	ENCODE Processing Pipeline	f8a3a674d78f788bd85453d0e28e5e90
ENCFF433PKW	bed narrowPeak	bed	narrowPeak	conservative IDR thresholded peaks	GRCh38	ENCSR000EGE	K562	EP300-human	ENCODE Processing Pipeline	1008d69a69a54bb582da6aab516adb4a
ENCFF060BDL	bed narrowPeak	bed	narrowPeak	conservative IDR thresholded peaks	GRCh38	ENCSR459FUE	K562	ERF-human	ENCODE Processing Pipeline	8c2166b67fb8220e299d993efe64090a
ENCFF443IZC	bed narrowPeak	bed	narrowPeak	conservative IDR thresholded peaks	GRCh38	ENCSR000FBC	K562	STAT2-human	ENCODE Processing Pipeline	c1832bbd8257a431b9bf48d8c2f79fbe
ENCFF550AVU	bed narrowPeak	bed	narrowPeak	conservative IDR thresholded peaks	GRCh38	ENCSR014RCS	K562	HNRNPK-human	ENCODE Processing Pipeline	09aec6db7836b9236284a5c7be5630db
ENCFF669QKC	bed narrowPeak	bed	narrowPeak	conservative IDR thresholded peaks	GRCh38	ENCSR000ATJ	K562	HDAC6-human	ENCODE Processing Pipeline	1dcb8ef3234c911a9a0ed3f04ba67ecd
ENCFF409EYL	bed narrowPeak	bed	narrowPeak	conservative IDR thresholded peaks	GRCh38	ENCSR000BKT	K562	USF1-human	ENCODE Processing Pipeline	93784a6db50bee1592770335f530509e
ENCFF337XJU	bed narrowPeak	bed	narrowPeak	conservative IDR thresholded peaks	GRCh38	ENCSR742TMU	K562	ZNF282-human	ENCODE Processing Pipeline	b507ea7b356e505c62edf936a25a3391
ENCFF196VRG	bed narrowPeak	bed	narrowPeak	conservative IDR thresholded peaks	GRCh38	ENCSR000EGJ	K562	MYC-human	ENCODE Processing Pipeline	9affd13d5e0cf7e47ddf6b1d0d6a80f9
ENCFF144CHJ	bed narrowPeak	bed	narrowPeak	conservative IDR thresholded peaks	GRCh38	ENCSR052PTN	K562	PCBP1-human	ENCODE Processing Pipeline	cff1deee18aa5cd41bc45d6dcee0c725
ENCFF445RNG	bed narrowPeak	bed	narrowPeak	conservative IDR thresholded peaks	GRCh38	ENCSR530XQI	K562	L3MBTL2-human	ENCODE Processing Pipeline	13837091c6a6564bf9bd71dc2c3b0d6d
ENCFF100VPO	bed narrowPeak	bed	narrowPeak	conservative IDR thresholded peaks	GRCh38	ENCSR336DXE	K562	SKIL-human	ENCODE Processing Pipeline	2f43c69ee85a6f1be5dbd33fdeac015a
ENCFF892BNB	bed narrowPeak	bed	narrowPeak	conservative IDR thresholded peaks	GRCh38	ENCSR004GKA	K562	ZEB2-human	ENCODE Processing Pipeline	1b84e4fb556284f763450540a0fd441d
ENCFF771LVW	bed narrowPeak	bed	narrowPeak	conservative IDR thresholded peaks	GRCh38	ENCSR145TSJ	K562	ATF4-human	ENCODE Processing Pipeline	386295fbc82dde319150f304741c8fce
ENCFF887ZDT	bed narrowPeak	bed	narrowPeak	conservative IDR thresholded peaks	GRCh38	ENCSR236JZN	K562	ZNF586-human	ENCODE Processing Pipeline	9f3dda7582266b9eb8fce327af8ba2d9
ENCFF561ZCZ	bed narrowPeak	bed	narrowPeak	conservative IDR thresholded peaks	GRCh38	ENCSR642VZY	K562	KDM4B-human	ENCODE Processing Pipeline	132d8cec16663937ab3d080451cd2263
ENCFF191MYC	bed narrowPeak	bed	narrowPeak	conservative IDR thresholded peaks	GRCh38	ENCSR948QLZ	K562	CBX1-human	ENCODE Processing Pipeline	221dcf358f7454630cd40eb494850607
ENCFF545DWS	bed narrowPeak	bed	narrowPeak	conservative IDR thresholded peaks	GRCh38	ENCSR617POJ	K562	ZFP1-human	ENCODE Processing Pipeline	ca1cd785c75c1d0c39c40ca14de24777
ENCFF418GMJ	bed narrowPeak	bed	narrowPeak	conservative IDR thresholded peaks	GRCh38	ENCSR998OMC	K562	TFCP2-human	ENCODE Processing Pipeline	1dd83da79a347f54fca64aa3bf8270fb
ENCFF504WWL	bed narrowPeak	bed	narrowPeak	conservative IDR thresholded peaks	GRCh38	ENCSR231ZVN	K562	FOXA3-human	ENCODE Processing Pipeline	5e9d552fcba61bc88a31d6fe74a9bece
ENCFF761ITN	bed narrowPeak	bed	narrowPeak	conservative IDR thresholded peaks	GRCh38	ENCSR690GUG	K562	U2AF1-human	ENCODE Processing Pipeline	acd0a0a3faa69345e2e3a8597e3c06a5
ENCFF606WYG	bed narrowPeak	bed	narrowPeak	conservative IDR thresholded peaks	GRCh38	ENCSR508DQA	K562	FOXK2-human	ENCODE Processing Pipeline	c6cbfb388bba0fa6bb93bfb303a38b28
ENCFF855WRB	bed narrowPeak	bed	narrowPeak	conservative IDR thresholded peaks	GRCh38	ENCSR972CVS	K562	ELK3-human	ENCODE Processing Pipeline	1915e626772a2070fa8dd7e887c14d44
ENCFF057JFH	bed narrowPeak	bed	narrowPeak	conservative IDR thresholded peaks	GRCh38	ENCSR879KXD	K562	RAD21-human	ENCODE Processing Pipeline	0e638759eb09e8d0825d3d124b2c77d6
ENCFF521IEC	bed narrowPeak	bed	narrowPeak	conservative IDR thresholded peaks	GRCh38	ENCSR783EPA	K562	TBPL1-human	ENCODE Processing Pipeline	00543b834037977d5e7d2bfab99958fd
ENCFF701RWL	bed narrowPeak	bed	narrowPeak	conservative IDR thresholded peaks	GRCh38	ENCSR350GZC	K562	ZNF561-human	ENCODE Processing Pipeline	ba96abc5683a84bca116953c08e5190d
ENCFF157HXO	bed narrowPeak	bed	narrowPeak	conservative IDR thresholded peaks	GRCh38	ENCSR026KKZ	K562	ZBTB17-human	ENCODE Processing Pipeline	aaa5bb1e2092371877cab2891460904e
ENCFF875JHB	bed narrowPeak	bed	narrowPeak	conservative IDR thresholded peaks	GRCh38	ENCSR000EFT	K562	GATA1-human	ENCODE Processing Pipeline	8e03c2d46eded620a080b6b726df9c6e
ENCFF170JJV	bed narrowPeak	bed	narrowPeak	conservative IDR thresholded peaks	GRCh38	ENCSR000EGC	K562	RCOR1-human	ENCODE Processing Pipeline	d4e3a50fecac54e9dc9f159b71b4e656
ENCFF999DZU	bed narrowPeak	bed	narrowPeak	conservative IDR thresholded peaks	GRCh38	ENCSR099MNR	K562	ZNF75A-human	ENCODE Processing Pipeline	aa903aac12709997069558c831845aac
ENCFF822LDN	bed narrowPeak	bed	narrowPeak	conservative IDR thresholded peaks	GRCh38	ENCSR630KQP	K562	ZNF250-human	ENCODE Processing Pipeline	51ed35b8b6b513a385616201268ed7e9
ENCFF118ATD	bed narrowPeak	bed	narrowPeak	conservative IDR thresholded peaks	GRCh38	ENCSR126YJQ	K562	HMG20A-human	ENCODE Processing Pipeline	5d57b567c4866f3438531000206a49a4
ENCFF688ZWT	bed narrowPeak	bed	narrowPeak	conservative IDR thresholded peaks	GRCh38	ENCSR953KEY	K562	TFE3-human	ENCODE Processing Pipeline	c522a5372d14d745f21860c2e496f5cf
ENCFF660CFZ	bed narrowPeak	bed	narrowPeak	conservative IDR thresholded peaks	GRCh38	ENCSR918EFA	K562	ZNF57-human	ENCODE Processing Pipeline	e202c2657a5ac585635b0294dee111ad
ENCFF408WSW	bed narrowPeak	bed	narrowPeak	conservative IDR thresholded peaks	GRCh38	ENCSR000EFU	K562	ELK1-human	ENCODE Processing Pipeline	2708307466f54122c6613b2fe38486ec
ENCFF452INW	bed narrowPeak	bed	narrowPeak	conservative IDR thresholded peaks	GRCh38	ENCSR000FCE	K562	ETV6-human	ENCODE Processing Pipeline	452e76c6b1cde91d31a6cea314121946
ENCFF214VWR	bed narrowPeak	bed	narrowPeak	conservative IDR thresholded peaks	GRCh38	ENCSR395HWC	K562	IKZF1-human	ENCODE Processing Pipeline	2f15c06fecd9a0b8c63cdecd7e14a905
ENCFF897LDW	bed narrowPeak	bed	narrowPeak	conservative IDR thresholded peaks	GRCh38	ENCSR000EGQ	K562	NFYB-human	ENCODE Processing Pipeline	51546032b6e853dda3d59c3856a8e7dc
ENCFF789KFF	bed narrowPeak	bed	narrowPeak	conservative IDR thresholded peaks	GRCh38	ENCSR578KEN	K562	USF2-human	ENCODE Processing Pipeline	ec3f9125512d9f8f18cd99e217663137
ENCFF225IZQ	bed narrowPeak	bed	narrowPeak	conservative IDR thresholded peaks	GRCh38	ENCSR000AQH	K562	PHF8-human	ENCODE Processing Pipeline	f006d8e7bbc432bde7a13efd4c5c8639
ENCFF160TXQ	bed narrowPeak	bed	narrowPeak	conservative IDR thresholded peaks	GRCh38	ENCSR000BLI	K562	E2F6-human	ENCODE Processing Pipeline	4b878558672672e2613aaced03c649fe
ENCFF909WQY	bed narrowPeak	bed	narrowPeak	conservative IDR thresholded peaks	GRCh38	ENCSR187RGF	K562	ZNF695-human	ENCODE Processing Pipeline	5bef2b785f20198b44f513cdb0e9681b
ENCFF094TEN	bed narrowPeak	bed	narrowPeak	conservative IDR thresholded peaks	GRCh38	ENCSR426PTT	K562	FOXO4-human	ENCODE Processing Pipeline	59f482013249a1bfec6d545f7ff32255
ENCFF939MFW	bed narrowPeak	bed	narrowPeak	conservative IDR thresholded peaks	GRCh38	ENCSR536CBU	K562	ZBTB9-human	ENCODE Processing Pipeline	c1f04e0adbaab76606017c1147d2a17e
ENCFF693GCE	bed narrowPeak	bed	narrowPeak	conservative IDR thresholded peaks	GRCh38	ENCSR002ZGC	K562	ZNF212-human	ENCODE Processing Pipeline	8bd423ef9e651953e6dd78fef459f163
ENCFF548ITQ	bed narrowPeak	bed	narrowPeak	conservative IDR thresholded peaks	GRCh38	ENCSR000FCD	K562	SMAD5-human	ENCODE Processing Pipeline	b9119c3ba9d91361e3b906e073ad32e3
ENCFF272CWK	bed narrowPeak	bed	narrowPeak	conservative IDR thresholded peaks	GRCh38	ENCSR000EFY	K562	ARID3A-human	ENCODE Processing Pipeline	a277c342ec70c32bc1c8e1a6a8e4fe18
ENCFF436JKE	bed narrowPeak	bed	narrowPeak	conservative IDR thresholded peaks	GRCh38	ENCSR000EGO	K562	RFX5-human	ENCODE Processing Pipeline	87f9affef93e43fc5c69ec3cfdd62f9a
ENCFF329HLY	bed narrowPeak	bed	narrowPeak	conservative IDR thresholded peaks	GRCh38	ENCSR882ERE	K562	ZKSCAN1-human	ENCODE Processing Pipeline	1c824728b9b5a4a4405445ae382afbc2
ENCFF937JNR	bed narrowPeak	bed	narrowPeak	conservative IDR thresholded peaks	GRCh38	ENCSR000BKS	K562	TAF1-human	ENCODE Processing Pipeline	7545ae3ad70aaff5881a8b832b325fea
ENCFF301SLW	bed narrowPeak	bed	narrowPeak	conservative IDR thresholded peaks	GRCh38	ENCSR776CYN	K562	ZFP36-human	ENCODE Processing Pipeline	32a0abce09e3a4f9d3dc82846ebf9b3d
ENCFF930OMM	bed narrowPeak	bed	narrowPeak	conservative IDR thresholded peaks	GRCh38	ENCSR000AQI	K562	RBBP5-human	ENCODE Processing Pipeline	7b1312155dffd40473bd76b65e3c05df
ENCFF023KAG	bed narrowPeak	bed	narrowPeak	conservative IDR thresholded peaks	GRCh38	ENCSR851BNE	K562	MEIS2-human	ENCODE Processing Pipeline	51e2b2ff7696a45094f6a9afbd0f4be6
ENCFF179GMV	bed narrowPeak	bed	narrowPeak	conservative IDR thresholded peaks	GRCh38	ENCSR618GDK	K562	CEBPZ-human	ENCODE Processing Pipeline	becb48a377e025017d3900afa248223f
ENCFF613YPH	bed narrowPeak	bed	narrowPeak	conservative IDR thresholded peaks	GRCh38	ENCSR000BQY	K562	PML-human	ENCODE Processing Pipeline	c3ee9d8cb0d6c85dbde80b35e9a28ead
ENCFF159OAX	bed narrowPeak	bed	narrowPeak	conservative IDR thresholded peaks	GRCh38	ENCSR077DKV	K562	CREM-human	ENCODE Processing Pipeline	5704bd78e270ce39640de3e4936a4be4
ENCFF376CAG	bed narrowPeak	bed	narrowPeak	conservative IDR thresholded peaks	GRCh38	ENCSR557RVF	K562	ZHX1-human	ENCODE Processing Pipeline	7e24417837434d49700cb933b824fd7e
ENCFF003UXM	bed narrowPeak	bed	narrowPeak	conservative IDR thresholded peaks	GRCh38	ENCSR000EGI	K562	MAFF-human	ENCODE Processing Pipeline	74de2195b5e8f82942feadb41018b9d1
ENCFF749WKK	bed narrowPeak	bed	narrowPeak	conservative IDR thresholded peaks	GRCh38	ENCSR888XZK	K562	TCF7L2-human	ENCODE Processing Pipeline	375dc0adbb26d52151bd1e9eba3e2061
ENCFF418BWE	bed narrowPeak	bed	narrowPeak	conservative IDR thresholded peaks	GRCh38	ENCSR137ZMQ	K562	REST-human	ENCODE Processing Pipeline	9e0cb2424df83a5fd404c4d65397f4a8
ENCFF446MUL	bed narrowPeak	bed	narrowPeak	conservative IDR thresholded peaks	GRCh38	ENCSR920BLG	K562	SIN3A-human	ENCODE Processing Pipeline	b3e1cdd432d61c6e50569e9a00aafeb3
ENCFF619KWZ	bed narrowPeak	bed	narrowPeak	conservative IDR thresholded peaks	GRCh38	ENCSR286PCG	K562	ZBED1-human	ENCODE Processing Pipeline	80c2419a8c439902fab5ff013c93e6c8
ENCFF653WEF	bed narrowPeak	bed	narrowPeak	conservative IDR thresholded peaks	GRCh38	ENCSR000BNK	K562	CTCFL-human	ENCODE Processing Pipeline	de17ec2cde176b415fa6a7cade839301
ENCFF264QLP	bed narrowPeak	bed	narrowPeak	conservative IDR thresholded peaks	GRCh38	ENCSR414TYY	K562	RUNX1-human	ENCODE Processing Pipeline	278fde192db149dc4113da0dc7ca0841
ENCFF038PPG	bed narrowPeak	bed	narrowPeak	conservative IDR thresholded peaks	GRCh38	ENCSR486IFJ	K562	ESRRA-human	ENCODE Processing Pipeline	b454808d7e4189ea74ef12d1ad33b5a2
ENCFF457COE	bed narrowPeak	bed	narrowPeak	conservative IDR thresholded peaks	GRCh38	ENCSR000EGZ	K562	MXI1-human	ENCODE Processing Pipeline	2248e533b5649bdaec1288dd8d001e48
ENCFF593FWV	bed narrowPeak	bed	narrowPeak	conservative IDR thresholded peaks	GRCh38	ENCSR000BNW	K562	SIX5-human	ENCODE Processing Pipeline	c4ec33d07bf8e46483c6d78b023c6dd9
ENCFF390BXU	bed narrowPeak	bed	narrowPeak	conservative IDR thresholded peaks	GRCh38	ENCSR000EVX	K562	ZNF274-human	ENCODE Processing Pipeline	52d886e3f89aa5c369051c116fa4fb54
ENCFF953PPE	bed narrowPeak	bed	narrowPeak	conservative IDR thresholded peaks	GRCh38	ENCSR972ZBV	K562	ATF7-human	ENCODE Processing Pipeline	725e0a2fc32ff6a1a6a460b160cb118b
ENCFF734CJH	bed narrowPeak	bed	narrowPeak	conservative IDR thresholded peaks	GRCh38	ENCSR000EFN	K562	HCFC1-human	ENCODE Processing Pipeline	3e156bea19565d96dcbe468174d3ce4e
ENCFF041ODC	bed narrowPeak	bed	narrowPeak	conservative IDR thresholded peaks	GRCh38	ENCSR000EGM	K562	CTCF-human	ENCODE Processing Pipeline	0685e5699688caba74c62ee3c87090a9
ENCFF692JCC	bed narrowPeak	bed	narrowPeak	conservative IDR thresholded peaks	GRCh38	ENCSR364SNE	K562	POU5F1-human	ENCODE Processing Pipeline	d6222009d7edc5f5abcacac82fdec624
ENCFF589ZQU	bed narrowPeak	bed	narrowPeak	conservative IDR thresholded peaks	GRCh38	ENCSR138YYY	K562	GABPB1-human	ENCODE Processing Pipeline	938b1f584ecd2aa84d95b296467e610b
ENCFF525FJA	bed narrowPeak	bed	narrowPeak	conservative IDR thresholded peaks	GRCh38	ENCSR272JAT	K562	CBX5-human	ENCODE Processing Pipeline	8b402e7dd389473e2aceb4d748390b25
ENCFF869JTA	bed narrowPeak	bed	narrowPeak	conservative IDR thresholded peaks	GRCh38	ENCSR815ZDS	K562	SREBF1-human	ENCODE Processing Pipeline	81e2776d6b285184b32b8897dab11d2b
ENCFF503LMD	bed narrowPeak	bed	narrowPeak	conservative IDR thresholded peaks	GRCh38	ENCSR000BMV	K562	FOSL1-human	ENCODE Processing Pipeline	4add319a620d323eea8eab45d5b272e0
ENCFF905NMP	bed narrowPeak	bed	narrowPeak	conservative IDR thresholded peaks	GRCh38	ENCSR000EFS	K562	JUN-human	ENCODE Processing Pipeline	7f529c720d838d577a0be11df6b0d4b0
ENCFF122XOC	bed narrowPeak	bed	narrowPeak	conservative IDR thresholded peaks	GRCh38	ENCSR000EHJ	K562	STAT1-human	ENCODE Processing Pipeline	1732613abe815d77f4c8285d0e43099f
ENCFF251SPU	bed narrowPeak	bed	narrowPeak	conservative IDR thresholded peaks	GRCh38	ENCSR788RSW	K562	SOX6-human	ENCODE Processing Pipeline	93cf639e3819eb38dd6147304b6feafe
ENCFF762NRN	bed narrowPeak	bed	narrowPeak	conservative IDR thresholded peaks	GRCh38	ENCSR998AJK	K562	NRF1-human	ENCODE Processing Pipeline	66af117f75856c31f1eef9c811eb6723
ENCFF607PKH	bed narrowPeak	bed	narrowPeak	conservative IDR thresholded peaks	GRCh38	ENCSR000EWN	K562	ZNF263-human	ENCODE Processing Pipeline	87ab138464b1f3a9d4db7651896f8565
ENCFF562ERQ	bed narrowPeak	bed	narrowPeak	conservative IDR thresholded peaks	GRCh38	ENCSR109YGM	K562	CREB3L1-human	ENCODE Processing Pipeline	1819aaf3bf659ffcfa220d60672385e9
ENCFF916OUG	bed narrowPeak	bed	narrowPeak	conservative IDR thresholded peaks	GRCh38	ENCSR000BRR	K562	STAT5A-human	ENCODE Processing Pipeline	c43ed1d7e6aa9735cf1fe51825df27ed
ENCFF953ZSO	bed narrowPeak	bed	narrowPeak	conservative IDR thresholded peaks	GRCh38	ENCSR907JPB	K562	ZMIZ1-human	ENCODE Processing Pipeline	37ac6d6b1b1ffaae569fc32783c9e2ce
ENCFF992BIU	bed narrowPeak	bed	narrowPeak	conservative IDR thresholded peaks	GRCh38	ENCSR000EGB	K562	TBL1XR1-human	ENCODE Processing Pipeline	4a6121d29f763e2669f6f26fd10cc0fc
ENCFF548PPV	bed narrowPeak	bed	narrowPeak	conservative IDR thresholded peaks	GRCh38	ENCSR000EGT	K562	IRF1-human	ENCODE Processing Pipeline	2e839a708bb9f56ef306715c5cf9b3bb
ENCFF772WLM	bed narrowPeak	bed	narrowPeak	conservative IDR thresholded peaks	GRCh38	ENCSR352BJL	K562	ZNF318-human	ENCODE Processing Pipeline	dd1229a236355ba53a00a6d8e27267ce
ENCFF696WVL	bed narrowPeak	bed	narrowPeak	conservative IDR thresholded peaks	GRCh38	ENCSR033NQK	K562	ZNF830-human	ENCODE Processing Pipeline	8a52fcebe19511ac1f3e8683827957af
ENCFF951LYB	bed narrowPeak	bed	narrowPeak	conservative IDR thresholded peaks	GRCh38	ENCSR707QWA	K562	NR2F6-human	ENCODE Processing Pipeline	133cad071ec1f2d8337e4f02f3575215
ENCFF803HUH	bed narrowPeak	bed	narrowPeak	conservative IDR thresholded peaks	GRCh38	ENCSR314BBS	K562	PTTG1-human	ENCODE Processing Pipeline	b1d1973297dd68897052bef9c5f1efb3
ENCFF438DWU	bed narrowPeak	bed	narrowPeak	conservative IDR thresholded peaks	GRCh38	ENCSR895HSJ	K562	SMARCA5-human	ENCODE Processing Pipeline	12a1ab2c3e30f79bc7c2d1fb59dba39f
ENCFF166MJJ	bed narrowPeak	bed	narrowPeak	conservative IDR thresholded peaks	GRCh38	ENCSR926KTP	K562	IRF9-human	ENCODE Processing Pipeline	0999afd2ed37c5ba1e7f70ff49716588
ENCFF026FEJ	bed narrowPeak	bed	narrowPeak	conservative IDR thresholded peaks	GRCh38	ENCSR400FSM	K562	POLR2H-human	ENCODE Processing Pipeline	c2331f927f2bc802a49835662479d625
ENCFF950VDB	bed narrowPeak	bed	narrowPeak	conservative IDR thresholded peaks	GRCh38	ENCSR801RPW	K562	GTF2A2-human	ENCODE Processing Pipeline	6dffb6d717979e9bb91ec8730d0aa948
ENCFF783GDC	bed narrowPeak	bed	narrowPeak	conservative IDR thresholded peaks	GRCh38	ENCSR130PDE	K562	NR4A1-human	ENCODE Processing Pipeline	04572d458b9c94a27d85d0324a0280b3
ENCFF302XKF	bed narrowPeak	bed	narrowPeak	conservative IDR thresholded peaks	GRCh38	ENCSR871TKJ	K562	THRAP3-human	ENCODE Processing Pipeline	14be49dfdf070fa86b17f0863c49db08
ENCFF538UZE	bed narrowPeak	bed	narrowPeak	conservative IDR thresholded peaks	GRCh38	ENCSR808AKZ	K562	BCOR-human	ENCODE Processing Pipeline	255d2c2f784199d077fe6369ae3b1551
ENCFF492VKT	bed narrowPeak	bed	narrowPeak	conservative IDR thresholded peaks	GRCh38	ENCSR290MUH	K562	GABPA-human	ENCODE Processing Pipeline	db2eabb0435fc97dd4ebadab29267c27
ENCFF299RMS	bed narrowPeak	bed	narrowPeak	conservative IDR thresholded peaks	GRCh38	ENCSR343ELW	K562	LEF1-human	ENCODE Processing Pipeline	0fe7820c4a43c2aa9d5e35c8ef76f085
ENCFF015XIL	bed narrowPeak	bed	narrowPeak	conservative IDR thresholded peaks	GRCh38	ENCSR143CEO	K562	ZC3H8-human	ENCODE Processing Pipeline	ae72a332b0dec570b5ebb634d41786e1
ENCFF710ZFM	bed narrowPeak	bed	narrowPeak	conservative IDR thresholded peaks	GRCh38	ENCSR426MDV	K562	MIER1-human	ENCODE Processing Pipeline	db2e5731edcb19bb8ed3dbabc8c35cba
ENCFF410AIK	bed narrowPeak	bed	narrowPeak	conservative IDR thresholded peaks	GRCh38	ENCSR387UWP	K562	HDAC1-human	ENCODE Processing Pipeline	ee71e829565cd6295cda45d76c7dd53c
ENCFF020OCJ	bed narrowPeak	bed	narrowPeak	conservative IDR thresholded peaks	GRCh38	ENCSR177DNR	K562	FIP1L1-human	ENCODE Processing Pipeline	a6f3bbaeb71070604438368e7a58b4ad
ENCFF350TYH	bed narrowPeak	bed	narrowPeak	conservative IDR thresholded peaks	GRCh38	ENCSR737UST	K562	ZNF740-human	ENCODE Processing Pipeline	d92a22a11cd26a71da777be1ddd7815a
ENCFF558HHY	bed narrowPeak	bed	narrowPeak	conservative IDR thresholded peaks	GRCh38	ENCSR091JXL	K562	HES1-human	ENCODE Processing Pipeline	3eb93e46e6d41c359a5d4174b89899ef
ENCFF712WMH	bed narrowPeak	bed	narrowPeak	conservative IDR thresholded peaks	GRCh38	ENCSR268QIQ	K562	SRSF3-human	ENCODE Processing Pipeline	cf9c84b672df412517240cc9c2f55489
ENCFF671YEU	bed narrowPeak	bed	narrowPeak	conservative IDR thresholded peaks	GRCh38	ENCSR632SHZ	K562	NFE2L1-human	ENCODE Processing Pipeline	74c3e5e5af4dc07e2646029ddfea9492
ENCFF666MKU	bed narrowPeak	bed	narrowPeak	conservative IDR thresholded peaks	GRCh38	ENCSR076YPO	K562	RNF2-human	ENCODE Processing Pipeline	dfec03e4332932d52d1345a1eec18895
ENCFF235UDJ	bed narrowPeak	bed	narrowPeak	conservative IDR thresholded peaks	GRCh38	ENCSR000AQJ	K562	SAP30-human	ENCODE Processing Pipeline	501e463fde4f64f1f89e74bf8339cfd9
ENCFF456BUE	bed narrowPeak	bed	narrowPeak	conservative IDR thresholded peaks	GRCh38	ENCSR000BGW	K562	SPI1-human	ENCODE Processing Pipeline	fa5707d5c1bd75a5edb5e68f8b2a1f14
ENCFF719ZHN	bed narrowPeak	bed	narrowPeak	conservative IDR thresholded peaks	GRCh38	ENCSR423FCW	K562	RBM14-human	ENCODE Processing Pipeline	b78d84be52e6c06f802cbe09b49428e0
ENCFF851MOQ	bed narrowPeak	bed	narrowPeak	conservative IDR thresholded peaks	GRCh38	ENCSR603REQ	K562	PCBP2-human	ENCODE Processing Pipeline	ee8768a805cf41bb14d2cfa5f4d013d2
ENCFF124MXH	bed narrowPeak	bed	narrowPeak	conservative IDR thresholded peaks	GRCh38	ENCSR000EGR	K562	NFYA-human	ENCODE Processing Pipeline	c324ff9c00e477a5920fae9ee6f4b9f4
ENCFF281NFW	bed narrowPeak	bed	narrowPeak	conservative IDR thresholded peaks	GRCh38	ENCSR000EWL	K562	E2F4-human	ENCODE Processing Pipeline	180c9cf0871e63104895b50fb7502871
ENCFF136UPB	bed narrowPeak	bed	narrowPeak	conservative IDR thresholded peaks	GRCh38	ENCSR638QHV	K562	ELF4-human	ENCODE Processing Pipeline	1212b8461e51602ead61133dc7f34de9
ENCFF233MGP	bed narrowPeak	bed	narrowPeak	conservative IDR thresholded peaks	GRCh38	ENCSR731LHZ	K562	E4F1-human	ENCODE Processing Pipeline	49ffc29035e20db821e4e5b240c87134
ENCFF571NDF	bed narrowPeak	bed	narrowPeak	conservative IDR thresholded peaks	GRCh38	ENCSR237VLT	K562	ZBTB40-human	ENCODE Processing Pipeline	ac1b57f6fdf886135da15fcacaa3be15
ENCFF805RSY	bed narrowPeak	bed	narrowPeak	conservative IDR thresholded peaks	GRCh38	ENCSR201NQZ	K562	CTBP1-human	ENCODE Processing Pipeline	fbcbea3d75f1572267fad5a40dfd8b7e
ENCFF450DFK	bed narrowPeak	bed	narrowPeak	conservative IDR thresholded peaks	GRCh38	ENCSR416QLJ	K562	CEBPB-human	ENCODE Processing Pipeline	39df8b81ccfe1cd1c048ee456cd8a9ec
ENCFF605VXL	bed narrowPeak	bed	narrowPeak	conservative IDR thresholded peaks	GRCh38	ENCSR908CMW	K562	KDM1A-human	ENCODE Processing Pipeline	cc32f60d69be7cc808e508a6a9ae9879
ENCFF768YPD	bed narrowPeak	bed	narrowPeak	conservative IDR thresholded peaks	GRCh38	ENCSR221GAN	K562	MBD2-human	ENCODE Processing Pipeline	076cba5a53b9d3e8cfedd0606cdc0985
ENCFF769VDQ	bed narrowPeak	bed	narrowPeak	conservative IDR thresholded peaks	GRCh38	ENCSR552YGL	K562	NFE2-human	ENCODE Processing Pipeline	a6f9817e90d1623c30dc4edc38850979
ENCFF736AVY	bed narrowPeak	bed	narrowPeak	conservative IDR thresholded peaks	GRCh38	ENCSR126FZN	K562	PTRF-human	ENCODE Processing Pipeline	6cc474df468741aaf7591d366036aff6
ENCFF678EKM	bed narrowPeak	bed	narrowPeak	conservative IDR thresholded peaks	GRCh38	ENCSR848AOP	K562	RBM22-human	ENCODE Processing Pipeline	ccae1e69da173b7291f011acfa487661
ENCFF724GUU	bed narrowPeak	bed	narrowPeak	conservative IDR thresholded peaks	GRCh38	ENCSR119FAD	K562	DEAF1-human	ENCODE Processing Pipeline	9a10098163f4801475fce1c3ad8b0041
ENCFF141XEH	bed narrowPeak	bed	narrowPeak	conservative IDR thresholded peaks	GRCh38	ENCSR178DEG	K562	NR2C1-human	ENCODE Processing Pipeline	2a39ea9a417129c5520dc913d26f942f
ENCFF446YER	bed narrowPeak	bed	narrowPeak	conservative IDR thresholded peaks	GRCh38	ENCSR613NUC	K562	ARNT-human	ENCODE Processing Pipeline	255d56b1e5d669c149171265fdfbe76f
ENCFF608GNP	bed narrowPeak	bed	narrowPeak	conservative IDR thresholded peaks	GRCh38	ENCSR263DFP	K562	PBX2-human	ENCODE Processing Pipeline	19345ce586e6271022ecbe50e0bd5d1d
ENCFF129NQC	bed narrowPeak	bed	narrowPeak	conservative IDR thresholded peaks	GRCh38	ENCSR051OUX	K562	NFATC3-human	ENCODE Processing Pipeline	513309565c8fdd58deeb247622f98cf0
ENCFF386PEX	bed narrowPeak	bed	narrowPeak	conservative IDR thresholded peaks	GRCh38	ENCSR674SCQ	K562	ZNF354B-human	ENCODE Processing Pipeline	e11b911b035ef368ed2d939aa3b6b14d
ENCFF675VKN	bed narrowPeak	bed	narrowPeak	conservative IDR thresholded peaks	GRCh38	ENCSR591ASD	K562	TEAD1-human	ENCODE Processing Pipeline	b7275195d969c04cb5ccdd552dbd7c3e
ENCFF932KRN	bed narrowPeak	bed	narrowPeak	conservative IDR thresholded peaks	GRCh38	ENCSR525VAT	K562	JUNB-human	ENCODE Processing Pipeline	310e381a0dab057852b535555c595871
ENCFF209PYR	bed narrowPeak	bed	narrowPeak	conservative IDR thresholded peaks	GRCh38	ENCSR870YEN	K562	ZSCAN32-human	ENCODE Processing Pipeline	a1da8028fa2be7dc60e9fc1f094fb1b5
ENCFF718DSJ	bed narrowPeak	bed	narrowPeak	conservative IDR thresholded peaks	GRCh38	ENCSR376XAV	K562	SMAD3-human	ENCODE Processing Pipeline	20ae398fd04e24d5a1004d32c84049cc
ENCFF648YCS	bed narrowPeak	bed	narrowPeak	conservative IDR thresholded peaks	GRCh38	ENCSR220YXI	K562	PRPF4-human	ENCODE Processing Pipeline	aa47afd5ccde8dc9dd799a5d2979c711
ENCFF204OIP	bed narrowPeak	bed	narrowPeak	conservative IDR thresholded peaks	GRCh38	ENCSR506KWJ	K562	XRCC5-human	ENCODE Processing Pipeline	288f44cb292bcc77bbed6f7a9c31bdef
ENCFF066UQP	bed narrowPeak	bed	narrowPeak	conservative IDR thresholded peaks	GRCh38	ENCSR975SSR	K562	ELF1-human	ENCODE Processing Pipeline	c8b54cbeda8665b5f65875b54ca91909
ENCFF131VZY	bed narrowPeak	bed	narrowPeak	conservative IDR thresholded peaks	GRCh38	ENCSR532KTI	K562	GTF2E2-human	ENCODE Processing Pipeline	144c5c466457d13d60b2af3fb0ce2793
ENCFF406FAH	bed narrowPeak	bed	narrowPeak	conservative IDR thresholded peaks	GRCh38	ENCSR590FLL	K562	ZNF347-human	ENCODE Processing Pipeline	8e7281c633f1fc4fddfd390c16ab10bc
ENCFF088EKR	bed narrowPeak	bed	narrowPeak	conservative IDR thresholded peaks	GRCh38	ENCSR619GFP	K562	HINFP-human	ENCODE Processing Pipeline	ab19c6d32b36f58c887894e72e87ca3b
ENCFF142HGO	bed narrowPeak	bed	narrowPeak	conservative IDR thresholded peaks	GRCh38	ENCSR899GSH	K562	RBM34-human	ENCODE Processing Pipeline	fe8285f561538739e8f472439f9fb26f
ENCFF599CTG	bed narrowPeak	bed	narrowPeak	conservative IDR thresholded peaks	GRCh38	ENCSR845BCL	K562	ZNF639-human	ENCODE Processing Pipeline	47922ef1344467b10f3895574c190815
ENCFF449ZBD	bed narrowPeak	bed	narrowPeak	conservative IDR thresholded peaks	GRCh38	ENCSR100UQX	K562	TAF9B-human	ENCODE Processing Pipeline	741eda8be70214d7abc12cd7b68fb252
ENCFF142JBX	bed narrowPeak	bed	narrowPeak	conservative IDR thresholded peaks	GRCh38	ENCSR091GVJ	K562	ATF1-human	ENCODE Processing Pipeline	e57eba8feec67bda3cc33301d2309710
ENCFF111EXG	bed narrowPeak	bed	narrowPeak	conservative IDR thresholded peaks	GRCh38	ENCSR924GXX	K562	PHB2-human	ENCODE Processing Pipeline	322741a82aca469029f5129e9f70f9f0
ENCFF771FRJ	bed narrowPeak	bed	narrowPeak	conservative IDR thresholded peaks	GRCh38	ENCSR257RKC	K562	GATA2-human	ENCODE Processing Pipeline	0ff0f1e3f7d0830d0d9f557a37367b0a
ENCFF333IXA	bed narrowPeak	bed	narrowPeak	conservative IDR thresholded peaks	GRCh38	ENCSR587OQL	K562	SMARCA4-human	ENCODE Processing Pipeline	3a3930a6bff606bc1bac5b4bfdbcc13b
ENCFF209OKY	bed narrowPeak	bed	narrowPeak	conservative IDR thresholded peaks	GRCh38	ENCSR296MXW	K562	HNRNPUL1-human	ENCODE Processing Pipeline	8b25431c86eeac4ca2d5b9d8728c0608
ENCFF705FAV	bed narrowPeak	bed	narrowPeak	conservative IDR thresholded peaks	GRCh38	ENCSR370NFS	K562	ZNF280A-human	ENCODE Processing Pipeline	75333e314f040465d6c14ac3dee225d9
ENCFF927SOS	bed narrowPeak	bed	narrowPeak	conservative IDR thresholded peaks	GRCh38	ENCSR641BSL	K562	AGO1-human	ENCODE Processing Pipeline	6af1bf0c1cc7cf347f2cfbea481c3f81
ENCFF355IGX	bed narrowPeak	bed	narrowPeak	conservative IDR thresholded peaks	GRCh38	ENCSR157TCS	K562	SMARCE1-human	ENCODE Processing Pipeline	cd9b36fedd530fc6d8ce1f485971b921
ENCFF056DZM	bed narrowPeak	bed	narrowPeak	conservative IDR thresholded peaks	GRCh38	ENCSR000BRS	K562	NR2F2-human	ENCODE Processing Pipeline	a04015dacc8ce1a693d658f9fb715acd
ENCFF892JRL	bed narrowPeak	bed	narrowPeak	conservative IDR thresholded peaks	GRCh38	ENCSR657JLK	K562	SIN3B-human	ENCODE Processing Pipeline	f1edede9343904bb8493f30cd8856353
ENCFF313PGK	bed narrowPeak	bed	narrowPeak	conservative IDR thresholded peaks	GRCh38	ENCSR177XCS	K562	BRD9-human	ENCODE Processing Pipeline	d0787ff250a76f9dc5cc0ae209069bfa
ENCFF625FYY	bed narrowPeak	bed	narrowPeak	conservative IDR thresholded peaks	GRCh38	ENCSR550HCT	K562	KLF1-human	ENCODE Processing Pipeline	2bb0ea95ed7946957ca896cbc0262448
ENCFF086USH	bed narrowPeak	bed	narrowPeak	conservative IDR thresholded peaks	GRCh38	ENCSR000EGP	K562	ZNF143-human	ENCODE Processing Pipeline	5d148ece198c9a75d566251b85914259
ENCFF777MDP	bed narrowPeak	bed	narrowPeak	conservative IDR thresholded peaks	GRCh38	ENCSR038RGL	K562	MCM7-human	ENCODE Processing Pipeline	cb5fab9683426991b76e6b7ab06a4c8f
ENCFF448ZSO	bed narrowPeak	bed	narrowPeak	conservative IDR thresholded peaks	GRCh38	ENCSR000BLP	K562	MAX-human	ENCODE Processing Pipeline	33fcc6e809237c1fb1bc3f66d008880e
ENCFF709XJG	bed narrowPeak	bed	narrowPeak	conservative IDR thresholded peaks	GRCh38	ENCSR142YYA	K562	EWSR1-human	ENCODE Processing Pipeline	1dd3fcd9157fe2d36fc44033f9912e03
ENCFF408CMK	bed narrowPeak	bed	narrowPeak	conservative IDR thresholded peaks	GRCh38	ENCSR085DDI	K562	NFXL1-human	ENCODE Processing Pipeline	444cf63da29da4f0c3fb90cfb12b82e3
ENCFF819MHF	bed narrowPeak	bed	narrowPeak	conservative IDR thresholded peaks	GRCh38	ENCSR000EGV	K562	BHLHE40-human	ENCODE Processing Pipeline	599c61554f65d243f3bc3523570e2707
ENCFF567XKS	bed narrowPeak	bed	narrowPeak	conservative IDR thresholded peaks	GRCh38	ENCSR000EFP	K562	ZNF384-human	ENCODE Processing Pipeline	a26aa5495638da3dad92f943c4f2124d
ENCFF058FJN	bed narrowPeak	bed	narrowPeak	conservative IDR thresholded peaks	GRCh38	ENCSR928KOR	K562	GMEB1-human	ENCODE Processing Pipeline	e19125ab09059fb0a8dbd426ba772eb4
ENCFF546QRV	bed narrowPeak	bed	narrowPeak	conservative IDR thresholded peaks	GRCh38	ENCSR628APV	K562	MCM5-human	ENCODE Processing Pipeline	4bb633257b06e699b3919da1ecc1377f
ENCFF915YYM	bed narrowPeak	bed	narrowPeak	conservative IDR thresholded peaks	GRCh38	ENCSR625ZVM	K562	PRMT5-human	ENCODE Processing Pipeline	254aa43cb95002499afb186a96108830
ENCFF779ZST	bed narrowPeak	bed	narrowPeak	conservative IDR thresholded peaks	GRCh38	ENCSR000BRK	K562	TEAD4-human	ENCODE Processing Pipeline	136ebaa4e07d4e452ff77f4d52816a85
ENCFF086TFH	bed narrowPeak	bed	narrowPeak	conservative IDR thresholded peaks	GRCh38	ENCSR197ALX	K562	HDGF-human	ENCODE Processing Pipeline	3e2a35f05b37d2d39e8f35b71d5bfb9f
ENCFF164ODT	bed narrowPeak	bed	narrowPeak	conservative IDR thresholded peaks	GRCh38	ENCSR018MSO	K562	ZNF148-human	ENCODE Processing Pipeline	c7a2c82cfa9f80c7c4619ae61408b198
ENCFF826HDC	bed narrowPeak	bed	narrowPeak	conservative IDR thresholded peaks	GRCh38	ENCSR000EGN	K562	JUND-human	ENCODE Processing Pipeline	3ee82424a1d7aeb2fddde0e757dc775a
ENCFF203AXI	bed narrowPeak	bed	narrowPeak	conservative IDR thresholded peaks	GRCh38	ENCSR844MAB	K562	ZNF77-human	ENCODE Processing Pipeline	49d7a8339037d1ef2a5bf5cd4ec540d4
ENCFF662LUH	bed narrowPeak	bed	narrowPeak	conservative IDR thresholded peaks	GRCh38	ENCSR000EGW	K562	SMC3-human	ENCODE Processing Pipeline	fc88b324e2fe8080ad2b30b605fb8e8b
ENCFF658MZJ	bed narrowPeak	bed	narrowPeak	conservative IDR thresholded peaks	GRCh38	ENCSR385IUC	K562	TBX18-human	ENCODE Processing Pipeline	f6acadf692a044f4afd4fc15accbd7e0
ENCFF429TTF	bed narrowPeak	bed	narrowPeak	conservative IDR thresholded peaks	GRCh38	ENCSR102KIN	K562	ZMYM3-human	ENCODE Processing Pipeline	0f170d7b83a83f5e6232e5f2c409832d
ENCFF190IHG	bed narrowPeak	bed	narrowPeak	conservative IDR thresholded peaks	GRCh38	ENCSR000BNV	K562	MEF2A-human	ENCODE Processing Pipeline	15ab24e07bb44b0eb0172d59308cb5f2
ENCFF450BHA	bed narrowPeak	bed	narrowPeak	conservative IDR thresholded peaks	GRCh38	ENCSR801JWB	K562	HOMEZ-human	ENCODE Processing Pipeline	53a9b0413c3049948b98d4ab8465d24b
ENCFF490SXY	bed narrowPeak	bed	narrowPeak	conservative IDR thresholded peaks	GRCh38	ENCSR199HGP	K562	ZKSCAN3-human	ENCODE Processing Pipeline	eebe2753cb97e7b51f608598ed5744c1
ENCFF575VHZ	bed narrowPeak	bed	narrowPeak	conservative IDR thresholded peaks	GRCh38	ENCSR121PFY	K562	CDC5L-human	ENCODE Processing Pipeline	08d5ef79db4c86cb32b7263283fa881e
ENCFF986BVH	bed narrowPeak	bed	narrowPeak	conservative IDR thresholded peaks	GRCh38	ENCSR832DMO	K562	SRSF1-human	ENCODE Processing Pipeline	ea2c7de86c51b3509c40ba4d2cc4c28a
ENCFF346SWX	bed narrowPeak	bed	narrowPeak	conservative IDR thresholded peaks	GRCh38	ENCSR000ATW	K562	CBX8-human	ENCODE Processing Pipeline	a6e815cdcf02c454ed4263080cde6af6
ENCFF205LME	bed narrowPeak	bed	narrowPeak	conservative IDR thresholded peaks	GRCh38	ENCSR492LTS	K562	BCLAF1-human	ENCODE Processing Pipeline	1d182280a8311f07ace6ee7ce48aa9e1
ENCFF014VRD	bed narrowPeak	bed	narrowPeak	conservative IDR thresholded peaks	GRCh38	ENCSR647ZXA	K562	MEF2D-human	ENCODE Processing Pipeline	cbf6e087e8c23d649ea371e666b3fb07
ENCFF990OGT	bed narrowPeak	bed	narrowPeak	conservative IDR thresholded peaks	GRCh38	ENCSR172XJS	K562	ZNF165-human	ENCODE Processing Pipeline	1ac96f157d616050651f1e8189d91f53
ENCFF499LJX	bed narrowPeak	bed	narrowPeak	conservative IDR thresholded peaks	GRCh38	ENCSR729HVR	K562	ZNF644-human	ENCODE Processing Pipeline	22ae967510f40d8631aab8ab35b873e9
ENCFF691GZZ	bed narrowPeak	bed	narrowPeak	conservative IDR thresholded peaks	GRCh38	ENCSR574VJG	K562	NFIX-human	ENCODE Processing Pipeline	843b8b178abd21eb89755ce6a772c8d3
ENCFF580SYA	bed narrowPeak	bed	narrowPeak	conservative IDR thresholded peaks	GRCh38	ENCSR474CVP	K562	TRIM28-human	ENCODE Processing Pipeline	2e26bdd411b67117cddf1d48d47a47e6
ENCFF609GNZ	bed narrowPeak	bed	narrowPeak	conservative IDR thresholded peaks	GRCh38	ENCSR257AFV	K562	ZNF76-human	ENCODE Processing Pipeline	ae8064f16ccb7ff5e047a8912a426314
ENCFF045KTH	bed narrowPeak	bed	narrowPeak	conservative IDR thresholded peaks	GRCh38	ENCSR175EOM	K562	EHMT2-human	ENCODE Processing Pipeline	02fed98807398672821f85a73bb984bc
ENCFF129QWO	bed narrowPeak	bed	narrowPeak	conservative IDR thresholded peaks	GRCh38	ENCSR780BBJ	K562	ZZZ3-human	ENCODE Processing Pipeline	3e35ed26efb21aa07e2847ba8095ebfe
ENCFF614WBG	bed narrowPeak	bed	narrowPeak	conservative IDR thresholded peaks	GRCh38	ENCSR172OSX	K562	ZBTB12-human	ENCODE Processing Pipeline	bea48b2ba5f06c8fc9cef61d5b9604fe
ENCFF195JOB	bed narrowPeak	bed	narrowPeak	conservative IDR thresholded peaks	GRCh38	ENCSR167KBO	K562	ZNF316-human	ENCODE Processing Pipeline	d54b5396de6029343654fc861b3da713
ENCFF852MFA	bed narrowPeak	bed	narrowPeak	conservative IDR thresholded peaks	GRCh38	ENCSR658WFQ	K562	NCOA1-human	ENCODE Processing Pipeline	d3aa65070ed1dc10cad932dae28c931c
ENCFF406PZO	bed narrowPeak	bed	narrowPeak	conservative IDR thresholded peaks	GRCh38	ENCSR883UGG	K562	ZNF445-human	ENCODE Processing Pipeline	fee39f2a3c56bc41e487c7b1b7fd635c
ENCFF359ERT	bed narrowPeak	bed	narrowPeak	conservative IDR thresholded peaks	GRCh38	ENCSR264CZJ	K562	THRA-human	ENCODE Processing Pipeline	fbfc8f800ed2cf8dea52612c6098b4e5
ENCFF443TUR	bed narrowPeak	bed	narrowPeak	conservative IDR thresholded peaks	GRCh38	ENCSR819LHG	K562	FOXA1-human	ENCODE Processing Pipeline	1529c8c190aa22eaf4339f61d5a577c7
ENCFF359UUX	bed narrowPeak	bed	narrowPeak	conservative IDR thresholded peaks	GRCh38	ENCSR712KVZ	K562	ZNF324-human	ENCODE Processing Pipeline	0654054775db3a76ad58326d741e2451
ENCFF326QUT	bed narrowPeak	bed	narrowPeak	conservative IDR thresholded peaks	GRCh38	ENCSR030TJP	K562	DACH1-human	ENCODE Processing Pipeline	a9e8decefa1bc7c9b533808ed9f1f55a
ENCFF394AJV	bed narrowPeak	bed	narrowPeak	conservative IDR thresholded peaks	GRCh38	ENCSR099NCH	K562	ZNF24-human	ENCODE Processing Pipeline	21c603fc21897479d75361f2740eceef
ENCFF282WIP	bed narrowPeak	bed	narrowPeak	conservative IDR thresholded peaks	GRCh38	ENCSR429XTR	K562	TARDBP-human	ENCODE Processing Pipeline	30c8ecb8f373ec17be7c6331bfd34edc
ENCFF207FUE	bed narrowPeak	bed	narrowPeak	conservative IDR thresholded peaks	GRCh38	ENCSR869IUD	K562	ATF2-human	ENCODE Processing Pipeline	47ea47bf6e2b1fcd449000357112e5d7
ENCFF299JOC	bed narrowPeak	bed	narrowPeak	conservative IDR thresholded peaks	GRCh38	ENCSR113LAS	K562	MTA2-human	ENCODE Processing Pipeline	92589e53ff60a66e990c49240bfe374b
ENCFF910WWV	bed narrowPeak	bed	narrowPeak	conservative IDR thresholded peaks	GRCh38	ENCSR171CAY	K562	E2F7-human	ENCODE Processing Pipeline	d9bfbad5d75440c5348e0129e544fd3a
ENCFF037UMP	bed narrowPeak	bed	narrowPeak	conservative IDR thresholded peaks	GRCh38	ENCSR107GRP	K562	MLLT1-human	ENCODE Processing Pipeline	c26fa1023ac535b700fd89dca658cdbd
ENCFF691HAG	bed narrowPeak	bed	narrowPeak	conservative IDR thresholded peaks	GRCh38	ENCSR524BUE	K562	RAD51-human	ENCODE Processing Pipeline	2d1f61f4db20de2a96edb002c3942e18
ENCFF067JKB	bed narrowPeak	bed	narrowPeak	conservative IDR thresholded peaks	GRCh38	ENCSR970NKQ	K562	NR2F1-human	ENCODE Processing Pipeline	7df767d8ffe21784582fddfb3063c3e5
ENCFF055YKX	bed narrowPeak	bed	narrowPeak	conservative IDR thresholded peaks	GRCh38	ENCSR764OXF	K562	RBM39-human	ENCODE Processing Pipeline	e5c4d13e4b0609dcb707f63ee76c6c53
ENCFF423GUZ	bed narrowPeak	bed	narrowPeak	conservative IDR thresholded peaks	GRCh38	ENCSR737LTZ	K562	MYNN-human	ENCODE Processing Pipeline	2d026b202d227201c41b84d65b209702
ENCFF151TIK	bed narrowPeak	bed	narrowPeak	conservative IDR thresholded peaks	GRCh38	ENCSR115BBC	K562	ASH1L-human	ENCODE Processing Pipeline	f7809f7fb6a860c0df9f43977c3be589
ENCFF261YCK	bed narrowPeak	bed	narrowPeak	conservative IDR thresholded peaks	GRCh38	ENCSR017GBO	K562	TFDP1-human	ENCODE Processing Pipeline	4afb866025b1d03b43c03d677989f767
ENCFF077WVW	bed narrowPeak	bed	narrowPeak	conservative IDR thresholded peaks	GRCh38	ENCSR065XVO	K562	CHAMP1-human	ENCODE Processing Pipeline	96297eddddcd093d759d57804f8de5b0
ENCFF563MXX	bed narrowPeak	bed	narrowPeak	conservative IDR thresholded peaks	GRCh38	ENCSR706BJO	K562	ZBTB11-human	ENCODE Processing Pipeline	6003362bcf68caf68da850dc025b97a7
ENCFF061UNO	bed narrowPeak	bed	narrowPeak	conservative IDR thresholded peaks	GRCh38	ENCSR162IEM	K562	MYBL2-human	ENCODE Processing Pipeline	a52ddf6a7aba9a94576c3118f814b856
ENCFF709IUJ	bed narrowPeak	bed	narrowPeak	conservative IDR thresholded peaks	GRCh38	ENCSR920ASP	K562	ZFX-human	ENCODE Processing Pipeline	5dcd831928ffef01b05fbd2b54e2d844
ENCFF834DYD	bed narrowPeak	bed	narrowPeak	conservative IDR thresholded peaks	GRCh38	ENCSR178NTX	K562	CUX1-human	ENCODE Processing Pipeline	f83c01e48d1a2b8c0230d9bc25eaf31b
ENCFF804ARW	bed narrowPeak	bed	narrowPeak	conservative IDR thresholded peaks	GRCh38	ENCSR115SMW	K562	PKNOX1-human	ENCODE Processing Pipeline	2ee5336f432bfb83f545595ff44fd506
ENCFF032MJB	bed narrowPeak	bed	narrowPeak	conservative IDR thresholded peaks	GRCh38	ENCSR798ILC	K562	NCOR1-human	ENCODE Processing Pipeline	4827f9e193c2a9aac07eea85936856e9
ENCFF044TCD	bed narrowPeak	bed	narrowPeak	conservative IDR thresholded peaks	GRCh38	ENCSR603XLW	K562	ZNF589-human	ENCODE Processing Pipeline	12446ecdc909e56ad6099521bcbd0bdc
ENCFF284LYU	bed narrowPeak	bed	narrowPeak	conservative IDR thresholded peaks	GRCh38	ENCSR750LYM	K562	NR2C2-human	ENCODE Processing Pipeline	dc744c53c76c7e3a9be9f2a76b9851d3
ENCFF779AZS	bed narrowPeak	bed	narrowPeak	conservative IDR thresholded peaks	GRCh38	ENCSR325RLL	K562	POLR2B-human	ENCODE Processing Pipeline	82209c8de6a76362a080542762c61bd2
ENCFF805OCR	bed narrowPeak	bed	narrowPeak	conservative IDR thresholded peaks	GRCh38	ENCSR429QPP	K562	FOXM1-human	ENCODE Processing Pipeline	74c977c79ee030ee6a832247710f63a5
ENCFF951EDR	bed narrowPeak	bed	narrowPeak	conservative IDR thresholded peaks	GRCh38	ENCSR041AXL	K562	RFX1-human	ENCODE Processing Pipeline	def0445013b104e6d0cb84dfd757c1c3
ENCFF752RBV	bed narrowPeak	bed	narrowPeak	conservative IDR thresholded peaks	GRCh38	ENCSR740NPG	K562	BACH1-human	ENCODE Processing Pipeline	c187c9c6b62752e9ebf7303126535376
ENCFF912CZG	bed narrowPeak	bed	narrowPeak	conservative IDR thresholded peaks	GRCh38	ENCSR757IIU	K562	HMBOX1-human	ENCODE Processing Pipeline	066774c1505a15379be88e6cea295b07
ENCFF214GAI	bed narrowPeak	bed	narrowPeak	conservative IDR thresholded peaks	GRCh38	ENCSR632TJQ	K562	ILF3-human	ENCODE Processing Pipeline	8e7b73538a939eba6ce288529ef4576a
ENCFF830BRF	bed narrowPeak	bed	narrowPeak	conservative IDR thresholded peaks	GRCh38	ENCSR230PTV	K562	ZBTB2-human	ENCODE Processing Pipeline	ed1d44e6a3a5c26d395631b73837c8f9
ENCFF027GDP	bed narrowPeak	bed	narrowPeak	conservative IDR thresholded peaks	GRCh38	ENCSR093FKD	K562	CREB3-human	ENCODE Processing Pipeline	688bc3aff832e80b446a12a5a10f6fb2
ENCFF998GIO	bed narrowPeak	bed	narrowPeak	conservative IDR thresholded peaks	GRCh38	ENCSR090JNM	K562	HLTF-human	ENCODE Processing Pipeline	338274a4591e204da427ee757c9c1259
ENCFF601ZZJ	bed narrowPeak	bed	narrowPeak	conservative IDR thresholded peaks	GRCh38	ENCSR168CEE	K562	NCOA6-human	ENCODE Processing Pipeline	c51fe2506833980bb0af1596fca7408e
ENCFF161HQY	bed narrowPeak	bed	narrowPeak	conservative IDR thresholded peaks	GRCh38	ENCSR448UKK	K562	ZKSCAN8-human	ENCODE Processing Pipeline	c175dfd706b74d424680b547899b9fd1
ENCFF757ULW	bed narrowPeak	bed	narrowPeak	conservative IDR thresholded peaks	GRCh38	ENCSR149ZBI	K562	ZNF584-human	ENCODE Processing Pipeline	3dd73563254d747956a32a24202c15a9
ENCFF036PCO	bed narrowPeak	bed	narrowPeak	conservative IDR thresholded peaks	GRCh38	ENCSR648INT	K562	ILK-human	ENCODE Processing Pipeline	d233df216776f5a7b3027037942b7d5e
ENCFF315QEI	bed narrowPeak	bed	narrowPeak	conservative IDR thresholded peaks	GRCh38	ENCSR715CCR	K562	DPF2-human	ENCODE Processing Pipeline	5c6e471d10b6e130280ca21b58d0489b
ENCFF594KPG	bed narrowPeak	bed	narrowPeak	conservative IDR thresholded peaks	GRCh38	ENCSR657EOF	K562	NFRKB-human	ENCODE Processing Pipeline	c74b7f4b0ef067d037295ce82b74a579
ENCFF843VNZ	bed narrowPeak	bed	narrowPeak	conservative IDR thresholded peaks	GRCh38	ENCSR552PSV	K562	MCM2-human	ENCODE Processing Pipeline	19c3d3c499fd90a8fdd131f2fa81bf77
ENCFF403GZC	bed narrowPeak	bed	narrowPeak	conservative IDR thresholded peaks	GRCh38	ENCSR376WCJ	K562	IRF2-human	ENCODE Processing Pipeline	810a3ceaf02c4b0befba613f5be4f648
ENCFF296WNS	bed narrowPeak	bed	narrowPeak	conservative IDR thresholded peaks	GRCh38	ENCSR986CDX	K562	NEUROD1-human	ENCODE Processing Pipeline	b04fc4e6d80b4fd88e036f3e3c507805
ENCFF105CED	bed narrowPeak	bed	narrowPeak	conservative IDR thresholded peaks	GRCh38	ENCSR797SWM	K562	MITF-human	ENCODE Processing Pipeline	93a089b15e99c1d90251125cefde18f1
ENCFF023PLP	bed narrowPeak	bed	narrowPeak	conservative IDR thresholded peaks	GRCh38	ENCSR085QEV	K562	NBN-human	ENCODE Processing Pipeline	8024a88a7c27ba193731001e1ab55caa
ENCFF840ZAM	bed narrowPeak	bed	narrowPeak	conservative IDR thresholded peaks	GRCh38	ENCSR772EEN	K562	RELA-human	ENCODE Processing Pipeline	26bef3e658884fa3c1a2245a0645a8c8
ENCFF984LWO	bed narrowPeak	bed	narrowPeak	conservative IDR thresholded peaks	GRCh38	ENCSR818DQV	K562	MAFG-human	ENCODE Processing Pipeline	8f50cf77f97709ed1c5ecd57a93c49c2
ENCFF944YSD	bed narrowPeak	bed	narrowPeak	conservative IDR thresholded peaks	GRCh38	ENCSR462QZZ	K562	ZNF395-human	ENCODE Processing Pipeline	12d17ee2157f1a55443c817b5ec7f4e8
ENCFF825ZCR	bed narrowPeak	bed	narrowPeak	conservative IDR thresholded peaks	GRCh38	ENCSR583ACG	K562	BRD4-human	ENCODE Processing Pipeline	82a72bac4ab2f8aa5d1f0565b3cd2857
ENCFF263NDI	bed narrowPeak	bed	narrowPeak	conservative IDR thresholded peaks	GRCh38	ENCSR907MZR	K562	TRIM24-human	ENCODE Processing Pipeline	79d7ff2e44217193f2c934be2c6436dc
ENCFF895ZGS	bed narrowPeak	bed	narrowPeak	conservative IDR thresholded peaks	GRCh38	ENCSR635GTR	K562	TEAD2-human	ENCODE Processing Pipeline	4457384fa6689d20db3e4524f7bc804e
ENCFF505HOV	bed narrowPeak	bed	narrowPeak	conservative IDR thresholded peaks	GRCh38	ENCSR987PBI	K562	DNMT1-human	ENCODE Processing Pipeline	2f9670056522d97050504be2a0ce6996
ENCFF148GRM	bed narrowPeak	bed	narrowPeak	conservative IDR thresholded peaks	GRCh38	ENCSR175SZH	K562	ZSCAN29-human	ENCODE Processing Pipeline	1dcb125f70b6baadb1ccedb1f0895941
ENCFF549HMO	bed narrowPeak	bed	narrowPeak	conservative IDR thresholded peaks	GRCh38	ENCSR086FZL	K562	KAT8-human	ENCODE Processing Pipeline	c31e8d45e093f74fb6a7c5a7e1990ef2
ENCFF256PHY	bed narrowPeak	bed	narrowPeak	conservative IDR thresholded peaks	GRCh38	ENCSR250WFW	K562	RREB1-human	ENCODE Processing Pipeline	78fa06bb7fc9fe4afdd791a82c2e243c
ENCFF909FRB	bed narrowPeak	bed	narrowPeak	conservative IDR thresholded peaks	GRCh38	ENCSR876GXA	K562	ZBTB33-human	ENCODE Processing Pipeline	f0ab1dadc53548c21013b56ae11d10e0
ENCFF497BNQ	bed narrowPeak	bed	narrowPeak	conservative IDR thresholded peaks	GRCh38	ENCSR164RIC	K562	ZNF444-human	ENCODE Processing Pipeline	0f7688f08f1299ebdb14e04f0c11f68f
ENCFF149PSG	bed narrowPeak	bed	narrowPeak	conservative IDR thresholded peaks	GRCh38	ENCSR596IKD	K562	ETS2-human	ENCODE Processing Pipeline	875ae09e10e568aae0e80addbff2915e
ENCFF008DYZ	bed narrowPeak	bed	narrowPeak	conservative IDR thresholded peaks	GRCh38	ENCSR953DVM	K562	E2F8-human	ENCODE Processing Pipeline	d933fc53fe424e90df9e400c0ed1adc4
ENCFF512UAX	bed narrowPeak	bed	narrowPeak	conservative IDR thresholded peaks	GRCh38	ENCSR598TIR	K562	ZNF507-human	ENCODE Processing Pipeline	8c2990eb357aea977e1bad9d790f93c3
ENCFF169AWH	bed narrowPeak	bed	narrowPeak	conservative IDR thresholded peaks	GRCh38	ENCSR553NTC	K562	ZNF134-human	ENCODE Processing Pipeline	3d0e3a905add017713b8a6f34cf33659
ENCFF008MHU	bed narrowPeak	bed	narrowPeak	conservative IDR thresholded peaks	GRCh38	ENCSR720HUL	K562	E2F1-human	ENCODE Processing Pipeline	2b662e23fae0b1785e64ef798df9df47
ENCFF540RON	bed narrowPeak	bed	narrowPeak	conservative IDR thresholded peaks	GRCh38	ENCSR454SCH	K562	ZNF7-human	ENCODE Processing Pipeline	54d69985b91fc786b0219637711fc790
ENCFF012KDB	bed narrowPeak	bed	narrowPeak	conservative IDR thresholded peaks	GRCh38	ENCSR038DJJ	K562	SMAD1-human	ENCODE Processing Pipeline	2785b111587f478842a28882a47655b6
ENCFF864OJG	bed narrowPeak	bed	narrowPeak	conservative IDR thresholded peaks	GRCh38	ENCSR898IDK	K562	ZNF23-human	ENCODE Processing Pipeline	9a4b5e8725abea9db43692dc69f763c9
ENCFF752ETB	bed narrowPeak	bed	narrowPeak	conservative IDR thresholded peaks	GRCh38	ENCSR288MOZ	K562	LARP7-human	ENCODE Processing Pipeline	e0ab50d5736cb5567b863019950de49b
ENCFF107VTI	bed narrowPeak	bed	narrowPeak	conservative IDR thresholded peaks	GRCh38	ENCSR112RNT	K562	HNRNPLL-human	ENCODE Processing Pipeline	af2d63a4f3521d98358aaa9d1b629552
ENCFF132TXF	bed narrowPeak	bed	narrowPeak	conservative IDR thresholded peaks	GRCh38	ENCSR796ITY	K562	NFIC-human	ENCODE Processing Pipeline	358dace8ca2c640240859ceca2c46c93
ENCFF159GUY	bed narrowPeak	bed	narrowPeak	conservative IDR thresholded peaks	GRCh38	ENCSR154EIH	K562	TRIP13-human	ENCODE Processing Pipeline	36f5247ae68a5ad3b5fb7ffa7fc2f795
ENCFF259WDV	bed narrowPeak	bed	narrowPeak	conservative IDR thresholded peaks	GRCh38	ENCSR343IFJ	K562	CC2D1A-human	ENCODE Processing Pipeline	27ca242a548e4a1c705fa329ea00e07b
ENCFF640MUM	bed narrowPeak	bed	narrowPeak	conservative IDR thresholded peaks	GRCh38	ENCSR802AHH	K562	BCL6-human	ENCODE Processing Pipeline	2c7ea13a8c5171e3aab065925dc9a869
ENCFF085GIU	bed narrowPeak	bed	narrowPeak	conservative IDR thresholded peaks	GRCh38	ENCSR023OOE	K562	ZNF764-human	ENCODE Processing Pipeline	1e2d76524cd7631576c75f91de6e75a8
ENCFF771TNK	bed narrowPeak	bed	narrowPeak	conservative IDR thresholded peaks	GRCh38	ENCSR822CCM	K562	ARID1B-human	ENCODE Processing Pipeline	346d1e87400370765de81d3202d3c139
ENCFF322IIV	bed narrowPeak	bed	narrowPeak	conservative IDR thresholded peaks	GRCh38	ENCSR686EYO	K562	KHSRP-human	ENCODE Processing Pipeline	8d258cd1a07a0dcb5c6e8a47a9be5ece
ENCFF012DPW	bed narrowPeak	bed	narrowPeak	conservative IDR thresholded peaks	GRCh38	ENCSR754ZHU	K562	SNRNP70-human	ENCODE Processing Pipeline	519d0ea3ca46a1e1658b04d4753b082d
ENCFF552LKV	bed narrowPeak	bed	narrowPeak	conservative IDR thresholded peaks	GRCh38	ENCSR410DWC	K562	PYGO2-human	ENCODE Processing Pipeline	4b847859787531dde3d7c1d26933d608
ENCFF608YGZ	bed narrowPeak	bed	narrowPeak	conservative IDR thresholded peaks	GRCh38	ENCSR024LKA	K562	HDAC3-human	ENCODE Processing Pipeline	5f7a69d6013e9d737f68d87326d59b68
ENCFF557SFL	bed narrowPeak	bed	narrowPeak	conservative IDR thresholded peaks	GRCh38	ENCSR710WLO	K562	MGA-human	ENCODE Processing Pipeline	6377fbfb5a1139a8f040542e92fca5e3
ENCFF682JRN	bed narrowPeak	bed	narrowPeak	conservative IDR thresholded peaks	GRCh38	ENCSR594BNR	K562	HNRNPL-human	ENCODE Processing Pipeline	6fe2f9239e018acc1f6c8c6113b43bab
ENCFF629EAD	bed narrowPeak	bed	narrowPeak	conservative IDR thresholded peaks	GRCh38	ENCSR235PYI	K562	ZNF41-human	ENCODE Processing Pipeline	dd9c5d589c4bb29fd1895b7f1800949b
ENCFF724JQX	bed narrowPeak	bed	narrowPeak	conservative IDR thresholded peaks	GRCh38	ENCSR167JBG	K562	DIDO1-human	ENCODE Processing Pipeline	19a03e405206433daf3e364a3ae4fb12
ENCFF003MTQ	bed narrowPeak	bed	narrowPeak	conservative IDR thresholded peaks	GRCh38	ENCSR440VKE	K562	ADNP-human	ENCODE Processing Pipeline	5e03d2e650a7f229a61df5ae8907700b
ENCFF097AKG	bed narrowPeak	bed	narrowPeak	conservative IDR thresholded peaks	GRCh38	ENCSR349TZO	K562	NCOA2-human	ENCODE Processing Pipeline	41687a50fc2f72b7078d66894c8a9471
ENCFF815REG	bed narrowPeak	bed	narrowPeak	conservative IDR thresholded peaks	GRCh38	ENCSR005NMT	K562	ID3-human	ENCODE Processing Pipeline	29a3e6d2b254185994479efa6057fd2b
ENCFF500ARI	bed narrowPeak	bed	narrowPeak	conservative IDR thresholded peaks	GRCh38	ENCSR051DXE	K562	FUS-human	ENCODE Processing Pipeline	8d6385845c0399752fdb68dcb8b10824
ENCFF888TCK	bed narrowPeak	bed	narrowPeak	conservative IDR thresholded peaks	GRCh38	ENCSR948KMB	K562	PTBP1-human	ENCODE Processing Pipeline	365d981882b9ddbc6b0325758b302dc7
ENCFF453DGG	bed narrowPeak	bed	narrowPeak	conservative IDR thresholded peaks	GRCh38	ENCSR718SDE	K562	RLF-human	ENCODE Processing Pipeline	ebc706703eae603eabd827c8f63ac8bc
ENCFF287RKT	bed narrowPeak	bed	narrowPeak	conservative IDR thresholded peaks	GRCh38	ENCSR331BDJ	K562	NKRF-human	ENCODE Processing Pipeline	9f3c3a6cd600d6715ced39ca55b10f40
ENCFF489ZXV	bed narrowPeak	bed	narrowPeak	conservative IDR thresholded peaks	GRCh38	ENCSR835TCD	K562	HDAC8-human	ENCODE Processing Pipeline	b0aad1903b66df79384adc9aeefde087
ENCFF682QKR	bed narrowPeak	bed	narrowPeak	conservative IDR thresholded peaks	GRCh38	ENCSR189YMA	K562	VEZF1-human	ENCODE Processing Pipeline	0b307a05384b1ce3a9602d87a8399cd2
ENCFF675TCT	bed narrowPeak	bed	narrowPeak	conservative IDR thresholded peaks	GRCh38	ENCSR257XVY	K562	ZNF83-human	ENCODE Processing Pipeline	59d9c3727b85b95b6df2df0b0aa865e2
ENCFF467REJ	bed narrowPeak	bed	narrowPeak	conservative IDR thresholded peaks	GRCh38	ENCSR011NOZ	K562	ZNF407-human	ENCODE Processing Pipeline	41d8cfeea90298df4b91b6c93a714b66
ENCFF740DGD	bed narrowPeak	bed	narrowPeak	conservative IDR thresholded peaks	GRCh38	ENCSR606KTL	K562	ZNF239-human	ENCODE Processing Pipeline	27371a3c262d185e20635c07f7b80f3e
ENCFF117NUA	bed narrowPeak	bed	narrowPeak	conservative IDR thresholded peaks	GRCh38	ENCSR654CQU	K562	SNIP1-human	ENCODE Processing Pipeline	e11efa9b930efb873e3b402797ecfc18
ENCFF558SDJ	bed narrowPeak	bed	narrowPeak	conservative IDR thresholded peaks	GRCh38	ENCSR591CCL	K562	ZNF512-human	ENCODE Processing Pipeline	0c6e95c472c512800fe287ed46a5c9c2
ENCFF605TNJ	bed narrowPeak	bed	narrowPeak	conservative IDR thresholded peaks	GRCh38	ENCSR632DCH	K562	ATF3-human	ENCODE Processing Pipeline	ed5636e4b4934f3ba5a5caf3db0b27ec
ENCFF512PBA	bed narrowPeak	bed	narrowPeak	conservative IDR thresholded peaks	GRCh38	ENCSR760UVO	K562	KLF16-human	ENCODE Processing Pipeline	07a616f9dbdfaa1d5c7a2f9886e2b00f
ENCFF498TJW	bed narrowPeak	bed	narrowPeak	conservative IDR thresholded peaks	GRCh38	ENCSR786OQY	K562	ZBTB5-human	ENCODE Processing Pipeline	c9399bddbfba6ecc36bfbfe666d708f6
ENCFF094YKM	bed narrowPeak	bed	narrowPeak	conservative IDR thresholded peaks	GRCh38	ENCSR758PLU	K562	ZNF408-human	ENCODE Processing Pipeline	d7349afd41cb12b99e25b3886a992bfd
ENCFF046NMM	bed narrowPeak	bed	narrowPeak	conservative IDR thresholded peaks	GRCh38	ENCSR621ATC	K562	ZNF184-human	ENCODE Processing Pipeline	dd8d574b1bc2a5975bd48f26232aa2fb
ENCFF104IIJ	bed narrowPeak	bed	narrowPeak	conservative IDR thresholded peaks	GRCh38	ENCSR571BUF	K562	ARHGAP35-human	ENCODE Processing Pipeline	bed2e6d2b8ed91f0cb1135192c2a1906
ENCFF899BJR	bed narrowPeak	bed	narrowPeak	conservative IDR thresholded peaks	GRCh38	ENCSR276RQG	K562	ZNF696-human	ENCODE Processing Pipeline	f6d0bdce610138ba84b060f3c612a4d6
ENCFF161EHH	bed narrowPeak	bed	narrowPeak	conservative IDR thresholded peaks	GRCh38	ENCSR446LAV	K562	DDX20-human	ENCODE Processing Pipeline	b3f0142a013dae17f1431e4c7f05000d
ENCFF063ZIT	bed narrowPeak	bed	narrowPeak	conservative IDR thresholded peaks	GRCh38	ENCSR072VUO	K562	SAFB-human	ENCODE Processing Pipeline	1959122447667cfd24e56d24dc1ef65c
ENCFF243HWL	bed narrowPeak	bed	narrowPeak	conservative IDR thresholded peaks	GRCh38	ENCSR184IQF	K562	SHOX2-human	ENCODE Processing Pipeline	952d7fc3af8edf4ed595cfc0e4210790
ENCFF384APY	bed narrowPeak	bed	narrowPeak	conservative IDR thresholded peaks	GRCh38	ENCSR056VYW	K562	ZNF174-human	ENCODE Processing Pipeline	ecc52fb962000bbebb41cfc8151b3796
ENCFF122GOC	bed narrowPeak	bed	narrowPeak	conservative IDR thresholded peaks	GRCh38	ENCSR990AZC	K562	MCM3-human	ENCODE Processing Pipeline	9bc7be50679ae4d8c6eb6c09da1b758d
ENCFF056TME	bed narrowPeak	bed	narrowPeak	conservative IDR thresholded peaks	GRCh38	ENCSR388ZRV	K562	ZNF311-human	ENCODE Processing Pipeline	9a58dd743cd6f4c423d4923add74071c
ENCFF699LCB	bed narrowPeak	bed	narrowPeak	conservative IDR thresholded peaks	GRCh38	ENCSR405KTQ	K562	HEY1-human	ENCODE Processing Pipeline	a83d261f52ced24fa7b4aa712483b6c3
ENCFF825LBQ	bed narrowPeak	bed	narrowPeak	conservative IDR thresholded peaks	GRCh38	ENCSR350XWY	K562	C11orf30-human	ENCODE Processing Pipeline	5a251b14e8176d83630b79dd1f79a9e4
ENCFF535ONJ	bed narrowPeak	bed	narrowPeak	conservative IDR thresholded peaks	GRCh38	ENCSR995FUM	K562	ZNF79-human	ENCODE Processing Pipeline	16370a6120e67e37455eb405f92bcaef
ENCFF162TOM	bed narrowPeak	bed	narrowPeak	conservative IDR thresholded peaks	GRCh38	ENCSR494UQJ	K562	NR3C1-human	ENCODE Processing Pipeline	d37855016be4d70db96e0870e78e6c06
ENCFF286DHJ	bed narrowPeak	bed	narrowPeak	conservative IDR thresholded peaks	GRCh38	ENCSR893WSB	K562	HDAC2-human	ENCODE Processing Pipeline	209cbc2f976d0d280ea772b28053ddd5
ENCFF249VVJ	bed narrowPeak	bed	narrowPeak	conservative IDR thresholded peaks	GRCh38	ENCSR264LYE	K562	ESRRB-human	ENCODE Processing Pipeline	91c2204abc31330209c290afcfa2da80
ENCFF086ZSD	bed narrowPeak	bed	narrowPeak	conservative IDR thresholded peaks	GRCh38	ENCSR997NGQ	K562	XRCC3-human	ENCODE Processing Pipeline	7a6c934a12686e635d1f922cf233a2ec
ENCFF357AHH	bed narrowPeak	bed	narrowPeak	conservative IDR thresholded peaks	GRCh38	ENCSR863KUB	K562	TCF7-human	ENCODE Processing Pipeline	f2d4205f963f9e65d6a05c437d088950
ENCFF372LNZ	bed narrowPeak	bed	narrowPeak	conservative IDR thresholded peaks	GRCh38	ENCSR791OZM	K562	RBM25-human	ENCODE Processing Pipeline	b5b23d014ed9a83d56960da02e9fb4e4
ENCFF410PQD	bed narrowPeak	bed	narrowPeak	conservative IDR thresholded peaks	GRCh38	ENCSR787RVK	K562	TSC22D4-human	ENCODE Processing Pipeline	ed1684bba1d03a6d92db969ed1a008a7
ENCFF270PLW	bed narrowPeak	bed	narrowPeak	conservative IDR thresholded peaks	GRCh38	ENCSR886RYH	K562	NONO-human	ENCODE Processing Pipeline	8ad8a6b225ba8f9685198c544907104a
ENCFF377AEV	bed narrowPeak	bed	narrowPeak	conservative IDR thresholded peaks	GRCh38	ENCSR491EBY	K562	ARID2-human	ENCODE Processing Pipeline	270d78f72a2bbdf1561c36f6bdcd0b25
ENCFF112ONV	bed narrowPeak	bed	narrowPeak	conservative IDR thresholded peaks	GRCh38	ENCSR619UPN	K562	ZNF133-human	ENCODE Processing Pipeline	3a50e6d574270a5e488add514165bbee
ENCFF465BGX	bed narrowPeak	bed	narrowPeak	conservative IDR thresholded peaks	GRCh38	ENCSR671GFC	K562	TAF7-human	ENCODE Processing Pipeline	a76f48885f2a412d34b5c7e223b2d4fd
ENCFF390TCN	bed narrowPeak	bed	narrowPeak	conservative IDR thresholded peaks	GRCh38	ENCSR958JPH	K562	TSHZ1-human	ENCODE Processing Pipeline	e1da5b47507d3faae4f8a41714ec908e
ENCFF619AEN	bed narrowPeak	bed	narrowPeak	conservative IDR thresholded peaks	GRCh38	ENCSR744WOO	K562	TCF12-human	ENCODE Processing Pipeline	63061bf463563b29a07f88d089140ed8
ENCFF723JNI	bed narrowPeak	bed	narrowPeak	conservative IDR thresholded peaks	GRCh38	ENCSR297CGF	K562	KLF6-human	ENCODE Processing Pipeline	13e24d44ff46653dddf0c3c269f9540a
ENCFF608NSF	bed narrowPeak	bed	narrowPeak	conservative IDR thresholded peaks	GRCh38	ENCSR699RWG	K562	ZNF215-human	ENCODE Processing Pipeline	33922606435f46ecdca62da6047cbd93
ENCFF583UGE	bed narrowPeak	bed	narrowPeak	conservative IDR thresholded peaks	GRCh38	ENCSR283ZNI	K562	ZBTB8A-human	ENCODE Processing Pipeline	6622dc51761fd083ac38f599c81ecbf4
ENCFF320UIQ	bed narrowPeak	bed	narrowPeak	conservative IDR thresholded peaks	GRCh38	ENCSR222TVA	K562	ZNF785-human	ENCODE Processing Pipeline	47c8bca6e1dfed5587b6b968d4d18b3d
ENCFF126GSZ	bed narrowPeak	bed	narrowPeak	conservative IDR thresholded peaks	GRCh38	ENCSR213HBY	K562	TOE1-human	ENCODE Processing Pipeline	8d9a0fa1e92d9986a1c7e3cbb949a941
ENCFF556EJM	bed narrowPeak	bed	narrowPeak	conservative IDR thresholded peaks	GRCh38	ENCSR959BQO	K562	ZNF700-human	ENCODE Processing Pipeline	38413bb892559dd00bfac3c2e6ae7794
ENCFF167SUN	bed narrowPeak	bed	narrowPeak	conservative IDR thresholded peaks	GRCh38	ENCSR508EEX	K562	ZNF397-human	ENCODE Processing Pipeline	135eadf9c59dfaf817f6a05b0e027fd4
ENCFF522KCK	bed narrowPeak	bed	narrowPeak	conservative IDR thresholded peaks	GRCh38	ENCSR024CNP	K562	EGR1-human	ENCODE Processing Pipeline	65318674069e4073deeaa02b3ea1c265
ENCFF804BSI	bed narrowPeak	bed	narrowPeak	conservative IDR thresholded peaks	GRCh38	ENCSR898XMH	K562	ZFP91-human	ENCODE Processing Pipeline	d04162820de4f0d8cc9199a39434f247
ENCFF668NYT	bed narrowPeak	bed	narrowPeak	conservative IDR thresholded peaks	GRCh38	ENCSR402XII	K562	CSDE1-human	ENCODE Processing Pipeline	c6231d3ed885f3ff7be001141d440f81
ENCFF930HGO	bed narrowPeak	bed	narrowPeak	conservative IDR thresholded peaks	GRCh38	ENCSR041YBR	K562	ZNF12-human	ENCODE Processing Pipeline	74183de934208d6856c46627d6845fc5
ENCFF977POQ	bed narrowPeak	bed	narrowPeak	conservative IDR thresholded peaks	GRCh38	ENCSR775EQV	K562	ZNF583-human	ENCODE Processing Pipeline	324edcee966b1da96457cad162087cbc
ENCFF041AYU	bed narrowPeak	bed	narrowPeak	conservative IDR thresholded peaks	GRCh38	ENCSR120MPG	K562	PRDM10-human	ENCODE Processing Pipeline	00d72926f3b91ab91c6892eceb338ea2
ENCFF791JTK	bed narrowPeak	bed	narrowPeak	conservative IDR thresholded peaks	GRCh38	ENCSR283ZRI	K562	POLR2G-human	ENCODE Processing Pipeline	27b3908134693ec5c5d3d4caca21c9fb
ENCFF843MEU	bed narrowPeak	bed	narrowPeak	conservative IDR thresholded peaks	GRCh38	ENCSR807BGP	K562	MTA1-human	ENCODE Processing Pipeline	1db4df0b0089fadf4b6468b67890deff
ENCFF176RLH	bed narrowPeak	bed	narrowPeak	conservative IDR thresholded peaks	GRCh38	ENCSR119ULQ	K562	NCOA4-human	ENCODE Processing Pipeline	928580f21d18e571b974ae9eb85dac7f
ENCFF909TDT	bed narrowPeak	bed	narrowPeak	conservative IDR thresholded peaks	GRCh38	ENCSR574XEO	K562	NUFIP1-human	ENCODE Processing Pipeline	fbe7fec1e33676d45a7a693a7ba4c58d
ENCFF189IHZ	bed narrowPeak	bed	narrowPeak	conservative IDR thresholded peaks	GRCh38	ENCSR231PDA	K562	ZNF319-human	ENCODE Processing Pipeline	c3a2c31ba8daaf84dc0a35fe883e6853
ENCFF277ZUZ	bed narrowPeak	bed	narrowPeak	conservative IDR thresholded peaks	GRCh38	ENCSR249BHQ	K562	ZNF592-human	ENCODE Processing Pipeline	1f41526ccf454592ac24daf2566523ca
ENCFF014UGE	bed narrowPeak	bed	narrowPeak	conservative IDR thresholded peaks	GRCh38	ENCSR163IUV	K562	MAZ-human	ENCODE Processing Pipeline	7dc88b722f24fb6acbed7420cd4fea6f
ENCFF600WUA	bed narrowPeak	bed	narrowPeak	conservative IDR thresholded peaks	GRCh38	ENCSR947PJZ	K562	HIVEP1-human	ENCODE Processing Pipeline	45d454ac1ce23b6fe02edbcb0eb3a528
ENCFF678KKB	bed narrowPeak	bed	narrowPeak	conservative IDR thresholded peaks	GRCh38	ENCSR914NEI	K562	MTA3-human	ENCODE Processing Pipeline	8bc63c632252148fc0b7a18dc70f0d35
ENCFF171ZNN	bed narrowPeak	bed	narrowPeak	conservative IDR thresholded peaks	GRCh38	ENCSR873LYH	K562	MLX-human	ENCODE Processing Pipeline	598681e8dbb93ed49fc4294bbd72c868
ENCFF440HZQ	bed narrowPeak	bed	narrowPeak	conservative IDR thresholded peaks	GRCh38	ENCSR991ELG	K562	SP1-human	ENCODE Processing Pipeline	88c1b7ca7f379fff5cdb27b438c4cf05
ENCFF089YJA	bed narrowPeak	bed	narrowPeak	conservative IDR thresholded peaks	GRCh38	ENCSR036QIR	K562	E2F3-human	ENCODE Processing Pipeline	f44fb6fa795e2814e69f5c6194e38836
ENCFF334TMJ	bed narrowPeak	bed	narrowPeak	conservative IDR thresholded peaks	GRCh38	ENCSR547LKC	K562	GATAD2B-human	ENCODE Processing Pipeline	bc3939472acde74db4d78fcc9038dce9
ENCFF176HTS	bed narrowPeak	bed	narrowPeak	conservative IDR thresholded peaks	GRCh38	ENCSR360UHC	K562	ARID3B-human	ENCODE Processing Pipeline	6d283bfa255e6d92ac7f79c0c69bd526
ENCFF497PDJ	bed narrowPeak	bed	narrowPeak	conservative IDR thresholded peaks	GRCh38	ENCSR946BXO	K562	BRCA1-human	ENCODE Processing Pipeline	aa524b7709cf9a00ee42cd9f2b9bd5c8
ENCFF102TZK	bed narrowPeak	bed	narrowPeak	conservative IDR thresholded peaks	GRCh38	ENCSR519WMW	K562	SMARCC2-human	ENCODE Processing Pipeline	92663704eec70850fe9e806bd6275a89
ENCFF119EPK	bed narrowPeak	bed	narrowPeak	conservative IDR thresholded peaks	GRCh38	ENCSR512NLO	K562	MNT-human	ENCODE Processing Pipeline	2cb97f1ef2af870da2442d5764851277
ENCFF834PRZ	bed narrowPeak	bed	narrowPeak	conservative IDR thresholded peaks	GRCh38	ENCSR822LBD	K562	RBFOX2-human	ENCODE Processing Pipeline	5eb30b5a4c1736d1a07a9d3d7415f6f5
ENCFF552BXT	bed narrowPeak	bed	narrowPeak	conservative IDR thresholded peaks	GRCh38	ENCSR119VCX	K562	PHF21A-human	ENCODE Processing Pipeline	f3e0cb76310aa8f95c8e906490a41b62
ENCFF112EOX	bed narrowPeak	bed	narrowPeak	conservative IDR thresholded peaks	GRCh38	ENCSR150QDE	K562	SREBF2-human	ENCODE Processing Pipeline	869be1889e9390fef5e9e7bdf25b313f
ENCFF845OPG	bed narrowPeak	bed	narrowPeak	conservative IDR thresholded peaks	GRCh38	ENCSR697YLJ	K562	CBFA2T3-human	ENCODE Processing Pipeline	90f9bb22c0e01814ac79e39a8c41a6c9
ENCFF646AZP	bed narrowPeak	bed	narrowPeak	conservative IDR thresholded peaks	GRCh38	ENCSR426URK	K562	AFF1-human	ENCODE Processing Pipeline	896e24ffc5e7f1fd2758b52bc8c25dee
ENCFF317SWK	bed narrowPeak	bed	narrowPeak	conservative IDR thresholded peaks	GRCh38	ENCSR699PVC	K562	CBFA2T2-human	ENCODE Processing Pipeline	baf2a3ec7f04c9fff9f2802d1231e58e
ENCFF372CBG	bed narrowPeak	bed	narrowPeak	conservative IDR thresholded peaks	GRCh38	ENCSR664AOA	K562	TRIM25-human	ENCODE Processing Pipeline	8c6e15ffa762f3291fd3ea208dc74d0e
ENCFF286JTK	bed narrowPeak	bed	narrowPeak	conservative IDR thresholded peaks	GRCh38	ENCSR608HVP	K562	KLF13-human	ENCODE Processing Pipeline	11c6a1983e80e59d32f1455140ed9ae4
ENCFF012EVG	bed narrowPeak	bed	narrowPeak	conservative IDR thresholded peaks	GRCh38	ENCSR116NDV	K562	CBFB-human	ENCODE Processing Pipeline	51a74928d68ffac1f5049d58d5a02686
ENCFF638SAT	bed narrowPeak	bed	narrowPeak	conservative IDR thresholded peaks	GRCh38	ENCSR490LWA	K562	CEBPG-human	ENCODE Processing Pipeline	e12eefbd6bb8cc4cb216ce3171661a1e
ENCFF964DVU	bed narrowPeak	bed	narrowPeak	conservative IDR thresholded peaks	GRCh38	ENCSR567JEU	K562	YBX3-human	ENCODE Processing Pipeline	0ef49881d14780b79b49be1c3596031d
ENCFF475CFL	bed narrowPeak	bed	narrowPeak	conservative IDR thresholded peaks	GRCh38	ENCSR228OQM	K562	CLOCK-human	ENCODE Processing Pipeline	c38ff85537aefb8668cffd1d8599b0bb
ENCFF989RVM	bed narrowPeak	bed	narrowPeak	conservative IDR thresholded peaks	GRCh38	ENCSR387BVC	K562	DDIT3-human	ENCODE Processing Pipeline	f8aa69c4c369c28dbf621fbf2c67e238
ENCFF407WIN	bed narrowPeak	bed	narrowPeak	conservative IDR thresholded peaks	GRCh38	ENCSR160QYK	K562	GATAD2A-human	ENCODE Processing Pipeline	33e0239a399f900ebc8bfece3654db79
ENCFF241TKU	bed narrowPeak	bed	narrowPeak	conservative IDR thresholded peaks	GRCh38	ENCSR549PVK	K562	PATZ1-human	ENCODE Processing Pipeline	69d11f16173b58d7817b4cfe5a4479b5
ENCFF370RQD	bed narrowPeak	bed	narrowPeak	conservative IDR thresholded peaks	GRCh38	ENCSR056VMR	K562	FOXJ3-human	ENCODE Processing Pipeline	88b7c3e08f2ce834959f59b234fbe28c
ENCFF124NBN	bed narrowPeak	bed	narrowPeak	conservative IDR thresholded peaks	GRCh38	ENCSR670JDQ	K562	RB1-human	ENCODE Processing Pipeline	342c028380b0ae5e674af8f89e26a152
ENCFF762ACV	bed narrowPeak	bed	narrowPeak	conservative IDR thresholded peaks	GRCh38	ENCSR189VXS	K562	GTF2F1-human	ENCODE Processing Pipeline	922b42b3429ddfe20ed682f3f59d5ddf
ENCFF762GKR	bed narrowPeak	bed	narrowPeak	conservative IDR thresholded peaks	GRCh38	ENCSR594SMP	K562	PHF20-human	ENCODE Processing Pipeline	c65abb0473329d9843bbd2ef36f2efd4
ENCFF564PCC	bed narrowPeak	bed	narrowPeak	conservative IDR thresholded peaks	GRCh38	ENCSR970OJY	K562	TCF3-human	ENCODE Processing Pipeline	dc38c4ed571e0b0329e09659a02ef481
ENCFF243XDG	bed narrowPeak	bed	narrowPeak	conservative IDR thresholded peaks	GRCh38	ENCSR582IAO	K562	SRF-human	ENCODE Processing Pipeline	62ff79255c6e6554a36e41fc58af4067
ENCFF913KVF	bed narrowPeak	bed	narrowPeak	conservative IDR thresholded peaks	GRCh38	ENCSR125RFR	K562	ATF6-human	ENCODE Processing Pipeline	b9b156f1e43fe3f4c872d3179e86aa72
ENCFF141CCK	bed narrowPeak	bed	narrowPeak	conservative IDR thresholded peaks	GRCh38	ENCSR935PEA	K562	CREB5-human	ENCODE Processing Pipeline	ed13d37e060fa3e584457bf6081395a5
ENCFF543NUM	bed narrowPeak	bed	narrowPeak	conservative IDR thresholded peaks	GRCh38	ENCSR971EWR	K562	ETV5-human	ENCODE Processing Pipeline	fd831c3ac6c7987aefc11fa684431a0f
ENCFF227NZO	bed narrowPeak	bed	narrowPeak	conservative IDR thresholded peaks	GRCh38	ENCSR798MFW	K562	NR1H2-human	ENCODE Processing Pipeline	a47e5f8a343640fc5f9aa80425896a7b
ENCFF282TIA	bed narrowPeak	bed	narrowPeak	conservative IDR thresholded peaks	GRCh38	ENCSR153HNT	K562	STAG1-human	ENCODE Processing Pipeline	2a29128035c54b6f2af74dead88d3110
ENCFF932JTA	bed narrowPeak	bed	narrowPeak	conservative IDR thresholded peaks	GRCh38	ENCSR376UMR	K562	ZNF84-human	ENCODE Processing Pipeline	c8c076489e74405a516826875022b6d9
ENCFF970ULG	bed narrowPeak	bed	narrowPeak	optimal IDR thresholded peaks	GRCh38	ENCSR000DOE	K562	GTF2B-human	ENCODE Processing Pipeline	4bc6e138727894bdc9d3e9fc571c3222
ENCFF461PRP	bed narrowPeak	bed	narrowPeak	optimal IDR thresholded peaks	GRCh38	ENCSR000BKQ	K562	ETS1-human	ENCODE Processing Pipeline	709b8e71866304816aad277c92c8a529
ENCFF468VJV	bed narrowPeak	bed	narrowPeak	optimal IDR thresholded peaks	GRCh38	ENCSR709DRM	K562	E2F5-human	ENCODE Processing Pipeline	25e42b68b18ed0ff950932ea3644dab0
ENCFF225BXA	bed narrowPeak	bed	narrowPeak	optimal IDR thresholded peaks	GRCh38	ENCSR817QKV	K562	EP400-human	ENCODE Processing Pipeline	484ba0bb3a975de9a58cca6606d4af79
ENCFF165GSE	bed narrowPeak	bed	narrowPeak	optimal IDR thresholded peaks	GRCh38	ENCSR580IAO	K562	ZNF197-human	ENCODE Processing Pipeline	2149e2bff9cdd51af53a0c0635250c02
ENCFF804KSB	bed narrowPeak	bed	narrowPeak	optimal IDR thresholded peaks	GRCh38	ENCSR277DMR	K562	ETV1-human	ENCODE Processing Pipeline	e04edf5fc2da7d2b966ebe8ec4e4296c
ENCFF721DPQ	bed narrowPeak	bed	narrowPeak	optimal IDR thresholded peaks	GRCh38	ENCSR894CGX	K562	SUPT5H-human	ENCODE Processing Pipeline	e42a19231a68bed191cd2e322f964da2
ENCFF247ULP	bed narrowPeak	bed	narrowPeak	optimal IDR thresholded peaks	GRCh38	ENCSR011PEI	K562	ZNF175-human	ENCODE Processing Pipeline	eabb60aab577cde931169e93d976d842
ENCFF175IUD	bed narrowPeak	bed	narrowPeak	optimal IDR thresholded peaks	GRCh38	ENCSR847LBF	K562	FOXJ2-human	ENCODE Processing Pipeline	b3eac9d896ea336fa10a26c381005680
ENCFF168PYI	bed narrowPeak	bed	narrowPeak	optimal IDR thresholded peaks	GRCh38	ENCSR194IJN	K562	ZNF766-human	ENCODE Processing Pipeline	211b66d0c8bb0ae5a04fb5856233f719
ENCFF002DDV	bed narrowPeak	bed	narrowPeak	optimal IDR thresholded peaks	hg19	ENCSR000DKB	K562	FOS-human	ENCODE Consortium Analysis Working Group	16ff22fbb3e4d51c95e323ee69490a75
ENCFF002CVS	bed narrowPeak	bed	narrowPeak	optimal IDR thresholded peaks	hg19	ENCSR000DOC	K562	BRF2-human	ENCODE Consortium Analysis Working Group	f075234fcb2722a9724e3854f969ff0b
ENCFF002CVX	bed narrowPeak	bed	narrowPeak	optimal IDR thresholded peaks	hg19	ENCSR000EHD	K562	CHD2-human	ENCODE Consortium Analysis Working Group	fb1dfe8e79debff8a8c980ed02b6612a
ENCFF002CXZ	bed narrowPeak	bed	narrowPeak	optimal IDR thresholded peaks	hg19	ENCSR000DOH	K562	SIRT6-human	ENCODE Consortium Analysis Working Group	a4825e3644d78fd762ac3b567f9c698a
ENCFF002CEK	bed narrowPeak	bed	narrowPeak	optimal IDR thresholded peaks	hg19	ENCSR000AQD	K562	CHD1-human	ENCODE Consortium Analysis Working Group	5bfc2bf2123f8f00c74dbb393c91d933
ENCFF002CXW	bed narrowPeak	bed	narrowPeak	optimal IDR thresholded peaks	hg19	ENCSR000DOI	K562	POLR3A-human	ENCODE Consortium Analysis Working Group	9d13b60b0b83cf1043c1fa5e719e66a5
ENCFF002CEM	bed narrowPeak	bed	narrowPeak	optimal IDR thresholded peaks	hg19	ENCSR000AQE	K562	EZH2-human	ENCODE Consortium Analysis Working Group	74f6a178b30866dcc4cb2563536ecc37
ENCFF002CWT	bed narrowPeak	bed	narrowPeak	optimal IDR thresholded peaks	hg19	ENCSR000DOB	K562	HMGN3-human	ENCODE Consortium Analysis Working Group	9784935821cde1c75e773aba4c415e7d
ENCFF002CMO	bed narrowPeak	bed	narrowPeak	optimal IDR thresholded peaks	hg19	ENCSR000BNL	K562	SP2-human	ENCODE Consortium Analysis Working Group	2828cc5054bd1a82a2799daebfd143a3
ENCFF002CYL	bed narrowPeak	bed	narrowPeak	optimal IDR thresholded peaks	hg19	ENCSR000DOD	K562	GTF3C2-human	ENCODE Consortium Analysis Working Group	7838d8b05a9dbfdedb09c34d31bbe8e8
ENCFF002CVU	bed narrowPeak	bed	narrowPeak	optimal IDR thresholded peaks	hg19	ENCSR000DOA	K562	CCNT2-human	ENCODE Consortium Analysis Working Group	32c2e57570701d01ddb5dfa07e83b726
ENCFF002CVP	bed narrowPeak	bed	narrowPeak	optimal IDR thresholded peaks	hg19	ENCSR000DOK	K562	BDP1-human	ENCODE Consortium Analysis Working Group	b7736965c422593b231caef94ba62e82
ENCFF720ZNX	bed narrowPeak	bed	narrowPeak	conservative IDR thresholded peaks	GRCh38	ENCSR748SQL	GM12878	PRDM15-human	ENCODE Processing Pipeline	aebdd97d3ea678d56bd5b5bf980e9d29
ENCFF654JXR	bed narrowPeak	bed	narrowPeak	conservative IDR thresholded peaks	GRCh38	ENCSR041XML	GM12878	SRF-human	ENCODE Processing Pipeline	0b6dffd6bab421678cff136b350909ac
ENCFF863OPI	bed narrowPeak	bed	narrowPeak	conservative IDR thresholded peaks	GRCh38	ENCSR173ZVL	GM12878	ZNF592-human	ENCODE Processing Pipeline	4c562c3de72deb0622c6882880183b59
ENCFF770FCH	bed narrowPeak	bed	narrowPeak	conservative IDR thresholded peaks	GRCh38	ENCSR987MTA	GM12878	BHLHE40-human	ENCODE Processing Pipeline	a71fd269e3ca6aa558d7d4236ba6ebcd
ENCFF207EGF	bed narrowPeak	bed	narrowPeak	conservative IDR thresholded peaks	GRCh38	ENCSR976TBC	GM12878	IRF5-human	ENCODE Processing Pipeline	e6338ba34c54d67df159a8f17f224de1
ENCFF230RZX	bed narrowPeak	bed	narrowPeak	conservative IDR thresholded peaks	GRCh38	ENCSR177VFS	GM12878	MEF2B-human	ENCODE Processing Pipeline	8b8e2270112a22b3a88407493a23cf39
ENCFF889SRN	bed narrowPeak	bed	narrowPeak	conservative IDR thresholded peaks	GRCh38	ENCSR000DYQ	GM12878	ESRRA-human	ENCODE Processing Pipeline	8f7bf7487183bb6dae71817d31633f4e
ENCFF434NOC	bed narrowPeak	bed	narrowPeak	conservative IDR thresholded peaks	GRCh38	ENCSR000BGF	GM12878	REST-human	ENCODE Processing Pipeline	faa8fa34e33c61a72e19b471739270ec
ENCFF060MGE	bed narrowPeak	bed	narrowPeak	conservative IDR thresholded peaks	GRCh38	ENCSR793HVL	GM12878	E2F8-human	ENCODE Processing Pipeline	0c109b185e7c3d30fcd7ba120ef2cad6
ENCFF219TAL	bed narrowPeak	bed	narrowPeak	conservative IDR thresholded peaks	GRCh38	ENCSR192AFN	GM12878	PAX8-human	ENCODE Processing Pipeline	46e26b67202a4bfe9f94a7a0b3d406a6
ENCFF843GOD	bed narrowPeak	bed	narrowPeak	conservative IDR thresholded peaks	GRCh38	ENCSR542FLV	GM12878	ZBTB33-human	ENCODE Processing Pipeline	20a479f2015d50c44ae37697bcc6a54e
ENCFF529ZQW	bed narrowPeak	bed	narrowPeak	conservative IDR thresholded peaks	GRCh38	ENCSR841NDX	GM12878	ELF1-human	ENCODE Processing Pipeline	306c0c1a6bedf24e508e3f6bd229dd62
ENCFF003INQ	bed narrowPeak	bed	narrowPeak	conservative IDR thresholded peaks	GRCh38	ENCSR000BGR	GM12878	PBX3-human	ENCODE Processing Pipeline	a7c9856d3d0425f174eef23ffd32929b
ENCFF264KYF	bed narrowPeak	bed	narrowPeak	conservative IDR thresholded peaks	GRCh38	ENCSR000BND	GM12878	ZEB1-human	ENCODE Processing Pipeline	20d3c705e3876667241b8fcf18ed4d4c
ENCFF003ZGU	bed narrowPeak	bed	narrowPeak	conservative IDR thresholded peaks	GRCh38	ENCSR000DZS	GM12878	BRCA1-human	ENCODE Processing Pipeline	8b587751a7cb4a0b9dd8abfa05e19e3c
ENCFF723CXZ	bed narrowPeak	bed	narrowPeak	conservative IDR thresholded peaks	GRCh38	ENCSR000ARD	GM12878	EZH2-human	ENCODE Processing Pipeline	2b73fe02b69aa3a6ba9c982fbdd92d2a
ENCFF250FJC	bed narrowPeak	bed	narrowPeak	conservative IDR thresholded peaks	GRCh38	ENCSR903MVU	GM12878	MAZ-human	ENCODE Processing Pipeline	04ae06e90566ea7070e243b46674fa14
ENCFF075AKQ	bed narrowPeak	bed	narrowPeak	conservative IDR thresholded peaks	GRCh38	ENCSR000DZF	GM12878	MAX-human	ENCODE Processing Pipeline	6c5d27d2daf09350ad81f088fd791fda
ENCFF400GKD	bed narrowPeak	bed	narrowPeak	conservative IDR thresholded peaks	GRCh38	ENCSR278SQL	GM12878	NBN-human	ENCODE Processing Pipeline	b2cf599066ba8970699e5c989c5a9ed0
ENCFF244ZHS	bed narrowPeak	bed	narrowPeak	conservative IDR thresholded peaks	GRCh38	ENCSR000DZG	GM12878	EP300-human	ENCODE Processing Pipeline	4717e7b7ad78cae9b068072a010fabe2
ENCFF363SYB	bed narrowPeak	bed	narrowPeak	conservative IDR thresholded peaks	GRCh38	ENCSR000BKA	GM12878	ETS1-human	ENCODE Processing Pipeline	815cd829e21e45c95935ed2673d016c3
ENCFF176ESH	bed narrowPeak	bed	narrowPeak	conservative IDR thresholded peaks	GRCh38	ENCSR332EYT	GM12878	STAT1-human	ENCODE Processing Pipeline	837bcbcab567f455b07d2dd9d3450f95
ENCFF350TKU	bed narrowPeak	bed	narrowPeak	conservative IDR thresholded peaks	GRCh38	ENCSR000DZB	GM12878	ELK1-human	ENCODE Processing Pipeline	4288c8eb9e0597e4544c6c37097a6323
ENCFF935SBO	bed narrowPeak	bed	narrowPeak	conservative IDR thresholded peaks	GRCh38	ENCSR897MMC	GM12878	JUNB-human	ENCODE Processing Pipeline	9df854f466cd9ea7800dc670ef4bd312
ENCFF379JVC	bed narrowPeak	bed	narrowPeak	conservative IDR thresholded peaks	GRCh38	ENCSR974OFJ	GM12878	KLF5-human	ENCODE Processing Pipeline	d25e043ff8954898a923920035dc1edf
ENCFF520IRJ	bed narrowPeak	bed	narrowPeak	conservative IDR thresholded peaks	GRCh38	ENCSR751CJG	GM12878	CHD4-human	ENCODE Processing Pipeline	cfbdc53b5f419e6dbfcff53afd3b302d
ENCFF188AYL	bed narrowPeak	bed	narrowPeak	conservative IDR thresholded peaks	GRCh38	ENCSR000DZQ	GM12878	EBF1-human	ENCODE Processing Pipeline	e2a750cdeaed950e8c95e8809a9d6ee2
ENCFF221BCO	bed narrowPeak	bed	narrowPeak	conservative IDR thresholded peaks	GRCh38	ENCSR330OEO	GM12878	HDAC2-human	ENCODE Processing Pipeline	fcb0e6cb72d4f737207c7deb6d7214dd
ENCFF204RPR	bed narrowPeak	bed	narrowPeak	conservative IDR thresholded peaks	GRCh38	ENCSR764CZW	GM12878	ZNF217-human	ENCODE Processing Pipeline	1a485b08760b9079857e54f9257f77eb
ENCFF815RKD	bed narrowPeak	bed	narrowPeak	conservative IDR thresholded peaks	GRCh38	ENCSR706YUH	GM12878	SMARCA5-human	ENCODE Processing Pipeline	440623570426429f5cf803479aaf926c
ENCFF299BSA	bed narrowPeak	bed	narrowPeak	conservative IDR thresholded peaks	GRCh38	ENCSR900XDB	GM12878	ZFP36-human	ENCODE Processing Pipeline	2bdbcb401039f0dc85eaf894a02b01c0
ENCFF008DRS	bed narrowPeak	bed	narrowPeak	conservative IDR thresholded peaks	GRCh38	ENCSR514VYD	GM12878	NR2F1-human	ENCODE Processing Pipeline	4d73da6aaf53801fc2bb3ad7c8f8533c
ENCFF829MGY	bed narrowPeak	bed	narrowPeak	conservative IDR thresholded peaks	GRCh38	ENCSR778UBR	GM12878	ARID3A-human	ENCODE Processing Pipeline	f88c95824b59747b440729cdeedc0ea8
ENCFF830PVS	bed narrowPeak	bed	narrowPeak	conservative IDR thresholded peaks	GRCh38	ENCSR657PEW	GM12878	LARP7-human	ENCODE Processing Pipeline	7a666ed7e06a26a05ad4ab1e64122168
ENCFF595JHJ	bed narrowPeak	bed	narrowPeak	conservative IDR thresholded peaks	GRCh38	ENCSR212YKD	GM12878	SKIL-human	ENCODE Processing Pipeline	71aa933ad0087cc022a722b95f63a216
ENCFF555ECR	bed narrowPeak	bed	narrowPeak	conservative IDR thresholded peaks	GRCh38	ENCSR501DKS	GM12878	TCF7-human	ENCODE Processing Pipeline	64007b07ddad7c378f11c18336b5ebee
ENCFF788VTS	bed narrowPeak	bed	narrowPeak	conservative IDR thresholded peaks	GRCh38	ENCSR711XNY	GM12878	PKNOX1-human	ENCODE Processing Pipeline	f767869d412e3d7488f0cc86e922ad7d
ENCFF989JWG	bed narrowPeak	bed	narrowPeak	conservative IDR thresholded peaks	GRCh38	ENCSR072PWP	GM12878	ZNF24-human	ENCODE Processing Pipeline	1f43bb0e865a30a0525d8ac2ee91ddbc
ENCFF012XLD	bed narrowPeak	bed	narrowPeak	conservative IDR thresholded peaks	GRCh38	ENCSR859FDL	GM12878	ZNF687-human	ENCODE Processing Pipeline	88f78cf6c4bc2c5bb4ed5b3b42aaa275
ENCFF427XBU	bed narrowPeak	bed	narrowPeak	conservative IDR thresholded peaks	GRCh38	ENCSR813DCK	GM12878	SMAD1-human	ENCODE Processing Pipeline	737ac08fa75130e857793e32f6831a74
ENCFF035AJG	bed narrowPeak	bed	narrowPeak	conservative IDR thresholded peaks	GRCh38	ENCSR839XZU	GM12878	CREM-human	ENCODE Processing Pipeline	603440d0b20450c1c33b08646e9b3510
ENCFF764DSU	bed narrowPeak	bed	narrowPeak	conservative IDR thresholded peaks	GRCh38	ENCSR680UQE	GM12878	IKZF2-human	ENCODE Processing Pipeline	c27258846d921c51b0ccb2d3ed1b1334
ENCFF035BOY	bed narrowPeak	bed	narrowPeak	conservative IDR thresholded peaks	GRCh38	ENCSR784VIQ	GM12878	NR2C1-human	ENCODE Processing Pipeline	173c7e9d9767cdc54ad8cdb5d64c0036
ENCFF578XIP	bed narrowPeak	bed	narrowPeak	conservative IDR thresholded peaks	GRCh38	ENCSR861JUQ	GM12878	FOXK2-human	ENCODE Processing Pipeline	21175c8d5c1532bf591c295aaa97d40d
ENCFF006OFJ	bed narrowPeak	bed	narrowPeak	conservative IDR thresholded peaks	GRCh38	ENCSR293QAR	GM12878	MTA2-human	ENCODE Processing Pipeline	7ddf9851ebef8a41e85cf4b0ab25c18a
ENCFF733BVX	bed narrowPeak	bed	narrowPeak	conservative IDR thresholded peaks	GRCh38	ENCSR509FWH	GM12878	DPF2-human	ENCODE Processing Pipeline	458f197145574732257a48e9f588d33c
ENCFF394KMU	bed narrowPeak	bed	narrowPeak	conservative IDR thresholded peaks	GRCh38	ENCSR439WAF	GM12878	E4F1-human	ENCODE Processing Pipeline	36f5212bae683bbdfb2245e4f09c506b
ENCFF627GPM	bed narrowPeak	bed	narrowPeak	conservative IDR thresholded peaks	GRCh38	ENCSR330EXS	GM12878	RBBP5-human	ENCODE Processing Pipeline	388f2940dcd454b7bddb4547c4ffd076
ENCFF014TNM	bed narrowPeak	bed	narrowPeak	conservative IDR thresholded peaks	GRCh38	ENCSR732PJX	GM12878	NKRF-human	ENCODE Processing Pipeline	2a4c71faa2824b2b0c64501fd8ccfe9e
ENCFF446BHY	bed narrowPeak	bed	narrowPeak	conservative IDR thresholded peaks	GRCh38	ENCSR469WII	GM12878	BMI1-human	ENCODE Processing Pipeline	6de752387a4a3e437359cda79bd6b542
ENCFF746RQR	bed narrowPeak	bed	narrowPeak	conservative IDR thresholded peaks	GRCh38	ENCSR000DNM	GM12878	NFYB-human	ENCODE Processing Pipeline	d57c73e250904e603c3796c030552d51
ENCFF245FMD	bed narrowPeak	bed	narrowPeak	conservative IDR thresholded peaks	GRCh38	ENCSR636MKU	GM12878	BACH1-human	ENCODE Processing Pipeline	231cca593c2e7bfc3efd350281f24e7b
ENCFF645LHM	bed narrowPeak	bed	narrowPeak	conservative IDR thresholded peaks	GRCh38	ENCSR000DYR	GM12878	CUX1-human	ENCODE Processing Pipeline	dcfc7ff9146e1e3f5d2915f2b45c24b5
ENCFF199EDM	bed narrowPeak	bed	narrowPeak	conservative IDR thresholded peaks	GRCh38	ENCSR828NCB	GM12878	GATAD2B-human	ENCODE Processing Pipeline	97bf249f53a1322c506df698239e157b
ENCFF039SJV	bed narrowPeak	bed	narrowPeak	conservative IDR thresholded peaks	GRCh38	ENCSR000DZV	GM12878	STAT3-human	ENCODE Processing Pipeline	1f41e5ba38daf03682d74731d8316267
ENCFF393ZEE	bed narrowPeak	bed	narrowPeak	conservative IDR thresholded peaks	GRCh38	ENCSR000BGY	GM12878	IRF4-human	ENCODE Processing Pipeline	12b4d328c97c1fb18048d745b51bc8bc
ENCFF836XKX	bed narrowPeak	bed	narrowPeak	conservative IDR thresholded peaks	GRCh38	ENCSR000DZE	GM12878	CHD1-human	ENCODE Processing Pipeline	a433b266da122be8547fcc8d0e9b6ee4
ENCFF928YOZ	bed narrowPeak	bed	narrowPeak	conservative IDR thresholded peaks	GRCh38	ENCSR000BJD	GM12878	RXRA-human	ENCODE Processing Pipeline	0c76d111b374f18a9349a1cbbd913dc6
ENCFF667FTY	bed narrowPeak	bed	narrowPeak	conservative IDR thresholded peaks	GRCh38	ENCSR014YCR	GM12878	ATF7-human	ENCODE Processing Pipeline	8718f828e8412a7d80913fde174968e1
ENCFF354YJR	bed narrowPeak	bed	narrowPeak	conservative IDR thresholded peaks	GRCh38	ENCSR009MBP	GM12878	HSF1-human	ENCODE Processing Pipeline	4bfebfed71a78ca223e5372badd617db
ENCFF092GMD	bed narrowPeak	bed	narrowPeak	conservative IDR thresholded peaks	GRCh38	ENCSR849WCQ	GM12878	ASH2L-human	ENCODE Processing Pipeline	d63289aa4cf72a528580cb91e237a5ba
ENCFF282AHI	bed narrowPeak	bed	narrowPeak	conservative IDR thresholded peaks	GRCh38	ENCSR412YGM	GM12878	ZSCAN29-human	ENCODE Processing Pipeline	d41684bd7935605e290012822e96b35b
ENCFF585SRV	bed narrowPeak	bed	narrowPeak	conservative IDR thresholded peaks	GRCh38	ENCSR590KEQ	GM12878	ARNT-human	ENCODE Processing Pipeline	b50031f2ad7a050c0994d7b8d57f8b10
ENCFF192MYZ	bed narrowPeak	bed	narrowPeak	conservative IDR thresholded peaks	GRCh38	ENCSR387QUV	GM12878	RELB-human	ENCODE Processing Pipeline	ab248c0e8372c589358ed9428744a0a1
ENCFF835YGE	bed narrowPeak	bed	narrowPeak	conservative IDR thresholded peaks	GRCh38	ENCSR482TWQ	GM12878	RAD51-human	ENCODE Processing Pipeline	8c3728cf92c296a8ec479e40922c1d78
ENCFF899PKC	bed narrowPeak	bed	narrowPeak	conservative IDR thresholded peaks	GRCh38	ENCSR437GBJ	GM12878	NFATC3-human	ENCODE Processing Pipeline	82cdb1d5f50b3e9a35350ffed2288624
ENCFF347MAZ	bed narrowPeak	bed	narrowPeak	conservative IDR thresholded peaks	GRCh38	ENCSR785OKZ	GM12878	RB1-human	ENCODE Processing Pipeline	b9d017cf72abd2fe43f3bef801ec220f
ENCFF467MFZ	bed narrowPeak	bed	narrowPeak	conservative IDR thresholded peaks	GRCh38	ENCSR746XEG	GM12878	NFXL1-human	ENCODE Processing Pipeline	a409e63d13538a72c550ab8416a294d3
ENCFF324LIJ	bed narrowPeak	bed	narrowPeak	conservative IDR thresholded peaks	GRCh38	ENCSR000DYP	GM12878	ZNF384-human	ENCODE Processing Pipeline	b7d23ef768bd757ca692c86179b91924
ENCFF013PBU	bed narrowPeak	bed	narrowPeak	conservative IDR thresholded peaks	GRCh38	ENCSR860UHK	GM12878	CBFB-human	ENCODE Processing Pipeline	1553a710bfa67ca0e1dd06818a2a2b47
ENCFF380XEC	bed narrowPeak	bed	narrowPeak	conservative IDR thresholded peaks	GRCh38	ENCSR000DZI	GM12878	MXI1-human	ENCODE Processing Pipeline	285284d067a9fa84f6ec7d69609aad33
ENCFF891JAX	bed narrowPeak	bed	narrowPeak	conservative IDR thresholded peaks	GRCh38	ENCSR251OVJ	GM12878	SMAD5-human	ENCODE Processing Pipeline	b93efdb933e03fd9cbceb817f50b86f7
ENCFF041QPS	bed narrowPeak	bed	narrowPeak	conservative IDR thresholded peaks	GRCh38	ENCSR199WXF	GM12878	EED-human	ENCODE Processing Pipeline	0f7f2866fd405d5172f47aba70a37460
ENCFF450EDU	bed narrowPeak	bed	narrowPeak	conservative IDR thresholded peaks	GRCh38	ENCSR000BQL	GM12878	NFATC1-human	ENCODE Processing Pipeline	d06509918f86269cddec7c4b00468033
ENCFF269LTR	bed narrowPeak	bed	narrowPeak	conservative IDR thresholded peaks	GRCh38	ENCSR626VUC	GM12878	ETV6-human	ENCODE Processing Pipeline	b49388341fbf59b8e2853648316facad
ENCFF500JAL	bed narrowPeak	bed	narrowPeak	conservative IDR thresholded peaks	GRCh38	ENCSR819ATC	GM12878	MYB-human	ENCODE Processing Pipeline	9efd4b55f321f49a6c85870e3a785e20
ENCFF180SGO	bed narrowPeak	bed	narrowPeak	conservative IDR thresholded peaks	GRCh38	ENCSR000BJZ	GM12878	BCLAF1-human	ENCODE Processing Pipeline	aa32cdb64c97f0d9a4ab8e0758844149
ENCFF470LBM	bed narrowPeak	bed	narrowPeak	conservative IDR thresholded peaks	GRCh38	ENCSR000BQZ	GM12878	STAT5A-human	ENCODE Processing Pipeline	5e3b2904bab9ac704c457af5ec041bf1
ENCFF580TAE	bed narrowPeak	bed	narrowPeak	conservative IDR thresholded peaks	GRCh38	ENCSR117KWH	GM12878	ZNF207-human	ENCODE Processing Pipeline	fa53b5218d5fa59a707dfa4f329a5521
ENCFF309XXF	bed narrowPeak	bed	narrowPeak	conservative IDR thresholded peaks	GRCh38	ENCSR514VAY	GM12878	HCFC1-human	ENCODE Processing Pipeline	29421a9a553912448b5e4903f894cf14
ENCFF198SPL	bed narrowPeak	bed	narrowPeak	conservative IDR thresholded peaks	GRCh38	ENCSR000BGQ	GM12878	SPI1-human	ENCODE Processing Pipeline	43d0db7ccadbbcc90ddab5431d886b1a
ENCFF090TBS	bed narrowPeak	bed	narrowPeak	conservative IDR thresholded peaks	GRCh38	ENCSR000DZC	GM12878	RCOR1-human	ENCODE Processing Pipeline	4c5ed97dbb4f840cdefb5e30e30cdbd4
ENCFF892GAT	bed narrowPeak	bed	narrowPeak	conservative IDR thresholded peaks	GRCh38	ENCSR000EUL	GM12878	NR2C2-human	ENCODE Processing Pipeline	bbc69d68325325f82e3ccbac810d00bc
ENCFF201JCN	bed narrowPeak	bed	narrowPeak	conservative IDR thresholded peaks	GRCh38	ENCSR874AFU	GM12878	IKZF1-human	ENCODE Processing Pipeline	958eec1062ae2332cf8eead7fc50970b
ENCFF142FZS	bed narrowPeak	bed	narrowPeak	conservative IDR thresholded peaks	GRCh38	ENCSR000BGT	GM12878	BATF-human	ENCODE Processing Pipeline	6df3b72bb3ef2038546f06c30cb8b0b2
ENCFF921MFR	bed narrowPeak	bed	narrowPeak	conservative IDR thresholded peaks	GRCh38	ENCSR936XTK	GM12878	ZNF143-human	ENCODE Processing Pipeline	6e4173c64e6f75955338a92a8d36a1ee
ENCFF579NXQ	bed narrowPeak	bed	narrowPeak	conservative IDR thresholded peaks	GRCh38	ENCSR000BQK	GM12878	ATF2-human	ENCODE Processing Pipeline	65e1b7946a998e561a558520c0306938
ENCFF468GCV	bed narrowPeak	bed	narrowPeak	conservative IDR thresholded peaks	GRCh38	ENCSR000BNG	GM12878	MEF2C-human	ENCODE Processing Pipeline	cd77510e1caf417b2fc4da26fdfd844b
ENCFF017CJU	bed narrowPeak	bed	narrowPeak	conservative IDR thresholded peaks	GRCh38	ENCSR000BRI	GM12878	RUNX3-human	ENCODE Processing Pipeline	89f429f7bb751ad117407b25bc2415c4
ENCFF112SWI	bed narrowPeak	bed	narrowPeak	conservative IDR thresholded peaks	GRCh38	ENCSR000BRH	GM12878	MTA3-human	ENCODE Processing Pipeline	c4d43674581b9d0fe6623ef003f9dfb6
ENCFF372AVL	bed narrowPeak	bed	narrowPeak	conservative IDR thresholded peaks	GRCh38	ENCSR000BNQ	GM12878	BCL3-human	ENCODE Processing Pipeline	b14947d6d493821cb64ab777a73478ae
ENCFF233IWJ	bed narrowPeak	bed	narrowPeak	conservative IDR thresholded peaks	GRCh38	ENCSR000BJE	GM12878	SIX5-human	ENCODE Processing Pipeline	dd9f0df797ed5c259ae7b275edf8ceec
ENCFF980GMH	bed narrowPeak	bed	narrowPeak	conservative IDR thresholded peaks	GRCh38	ENCSR739IHN	GM12878	TBX21-human	ENCODE Processing Pipeline	20e3ee66585a87ddcdd3bfb0a60f48d3
ENCFF599ZQS	bed narrowPeak	bed	narrowPeak	conservative IDR thresholded peaks	GRCh38	ENCSR000DZP	GM12878	SMC3-human	ENCODE Processing Pipeline	109eb8b98f3bfcc980da4455437df086
ENCFF571FGG	bed narrowPeak	bed	narrowPeak	conservative IDR thresholded peaks	GRCh38	ENCSR000DZZ	GM12878	TBP-human	ENCODE Processing Pipeline	d64276ed1d39af2107a9d0dd22cadda1
ENCFF065MLN	bed narrowPeak	bed	narrowPeak	conservative IDR thresholded peaks	GRCh38	ENCSR408JQO	GM12878	IRF3-human	ENCODE Processing Pipeline	4c50b0cb3795922c56c1640b7ea4053f
ENCFF258AFQ	bed narrowPeak	bed	narrowPeak	conservative IDR thresholded peaks	GRCh38	ENCSR000DKV	GM12878	CTCF-human	ENCODE Processing Pipeline	d5ad0f8bc3102319c65d4a5364a2413c
ENCFF767OVB	bed narrowPeak	bed	narrowPeak	conservative IDR thresholded peaks	GRCh38	ENCSR000BGS	GM12878	TAF1-human	ENCODE Processing Pipeline	4347abd67b74ad2f0ae63b23a3b75344
ENCFF823ISD	bed narrowPeak	bed	narrowPeak	conservative IDR thresholded peaks	GRCh38	ENCSR189YYK	GM12878	ZBTB40-human	ENCODE Processing Pipeline	5186525af18766b67a7a600aae5d08fb
ENCFF859GGT	bed narrowPeak	bed	narrowPeak	conservative IDR thresholded peaks	GRCh38	ENCSR000DYZ	GM12878	TBL1XR1-human	ENCODE Processing Pipeline	3560051e39908a19a28b61d4d7345f62
ENCFF453CIO	bed narrowPeak	bed	narrowPeak	conservative IDR thresholded peaks	GRCh38	ENCSR331HPA	GM12878	GABPA-human	ENCODE Processing Pipeline	bdde6d54b6812f0f5abaa9045c8f8f61
ENCFF405XEK	bed narrowPeak	bed	narrowPeak	conservative IDR thresholded peaks	GRCh38	ENCSR459FTB	GM12878	UBTF-human	ENCODE Processing Pipeline	61309e08a5289f59db64aa51691bdd2d
ENCFF310XNW	bed narrowPeak	bed	narrowPeak	conservative IDR thresholded peaks	GRCh38	ENCSR000BGI	GM12878	USF1-human	ENCODE Processing Pipeline	9cb9d27ea4aa1231aedfabb023389e3c
ENCFF271FAK	bed narrowPeak	bed	narrowPeak	conservative IDR thresholded peaks	GRCh38	ENCSR000BNP	GM12878	YY1-human	ENCODE Processing Pipeline	4c48fa0a73b3b920825a68d73dd98c5c
ENCFF679UWZ	bed narrowPeak	bed	narrowPeak	conservative IDR thresholded peaks	GRCh38	ENCSR000EAA	GM12878	WRNIP1-human	ENCODE Processing Pipeline	05eae9fc6a999168fabc4577bb92ef9d
ENCFF896OWK	bed narrowPeak	bed	narrowPeak	conservative IDR thresholded peaks	GRCh38	ENCSR000DYY	GM12878	E2F4-human	ENCODE Processing Pipeline	f8d2c6d0c4f16897f4575e0dcd3f36cd
ENCFF952CNN	bed narrowPeak	bed	narrowPeak	conservative IDR thresholded peaks	GRCh38	ENCSR000BHD	GM12878	PAX5-human	ENCODE Processing Pipeline	a493185738fd02f435be01ef5597b440
ENCFF618UTS	bed narrowPeak	bed	narrowPeak	conservative IDR thresholded peaks	GRCh38	ENCSR000BMY	GM12878	RAD21-human	ENCODE Processing Pipeline	965bd5eae31bc762b487e026a562db94
ENCFF176ILA	bed narrowPeak	bed	narrowPeak	conservative IDR thresholded peaks	GRCh38	ENCSR000BGZ	GM12878	TCF12-human	ENCODE Processing Pipeline	f7630a6310961c25cd50f5a644fbdab8
ENCFF646JVP	bed narrowPeak	bed	narrowPeak	conservative IDR thresholded peaks	GRCh38	ENCSR000BRN	GM12878	NFIC-human	ENCODE Processing Pipeline	f325e7b649e35e6758d56fc0217ded02
ENCFF549HYB	bed narrowPeak	bed	narrowPeak	conservative IDR thresholded peaks	GRCh38	ENCSR000DYX	GM12878	SIN3A-human	ENCODE Processing Pipeline	77d62dc7fed15f27b85d8bfa0c77727a
ENCFF394FTH	bed narrowPeak	bed	narrowPeak	conservative IDR thresholded peaks	GRCh38	ENCSR552XSN	GM12878	MLLT1-human	ENCODE Processing Pipeline	18516e8c315e49429e1051ee4c986e83
ENCFF330LVI	bed narrowPeak	bed	narrowPeak	conservative IDR thresholded peaks	GRCh38	ENCSR000DYS	GM12878	JUND-human	ENCODE Processing Pipeline	b1f71ec57a0c15c823ff4d9f025c59fe
ENCFF736WUM	bed narrowPeak	bed	narrowPeak	conservative IDR thresholded peaks	GRCh38	ENCSR681NOM	GM12878	CEBPB-human	ENCODE Processing Pipeline	18dca7bd536ddcb286143c1b2fb7ea99
ENCFF335NCG	bed narrowPeak	bed	narrowPeak	conservative IDR thresholded peaks	GRCh38	ENCSR000DYV	GM12878	MAFK-human	ENCODE Processing Pipeline	b3e824c56907b93c27efeaaf28ca0b18
ENCFF143KGD	bed narrowPeak	bed	narrowPeak	conservative IDR thresholded peaks	GRCh38	ENCSR145XQO	GM12878	HDGF-human	ENCODE Processing Pipeline	d8d92a68fc2493a0a1524d4b12d51af0
ENCFF131JIX	bed narrowPeak	bed	narrowPeak	conservative IDR thresholded peaks	GRCh38	ENCSR000BKB	GM12878	MEF2A-human	ENCODE Processing Pipeline	33c168bab17da8e2d591665919dd7c09
ENCFF163JYV	bed narrowPeak	bed	narrowPeak	conservative IDR thresholded peaks	GRCh38	ENCSR347NOB	GM12878	CEBPZ-human	ENCODE Processing Pipeline	9fa7397320152b8a7820a8bc6bb4c673
ENCFF533MFQ	bed narrowPeak	bed	narrowPeak	conservative IDR thresholded peaks	GRCh38	ENCSR372GIN	GM12878	CBX5-human	ENCODE Processing Pipeline	a1dd3107317a2b7972727801e58eea61
ENCFF907JXH	bed narrowPeak	bed	narrowPeak	conservative IDR thresholded peaks	GRCh38	ENCSR207PFI	GM12878	ZBED1-human	ENCODE Processing Pipeline	d3ed189a54e6aa34f5cf94145c517edc
ENCFF147EGK	bed narrowPeak	bed	narrowPeak	conservative IDR thresholded peaks	GRCh38	ENCSR412QBS	GM12878	TARDBP-human	ENCODE Processing Pipeline	8d63b8517a41f9685288669e07092d17
ENCFF800HNH	bed narrowPeak	bed	narrowPeak	conservative IDR thresholded peaks	GRCh38	ENCSR000BHA	GM12878	BCL11A-human	ENCODE Processing Pipeline	dd0026780d77710d5d385765ea0da957
ENCFF699GCM	bed narrowPeak	bed	narrowPeak	conservative IDR thresholded peaks	GRCh38	ENCSR205SKQ	GM12878	YBX1-human	ENCODE Processing Pipeline	dafe80ab8dfd946b3c16a5e13d98d317
ENCFF548HXK	bed narrowPeak	bed	narrowPeak	conservative IDR thresholded peaks	GRCh38	ENCSR835XKS	GM12878	TRIM22-human	ENCODE Processing Pipeline	acb9d256f2fb68d1f20a42c771ded808
ENCFF183SZO	bed narrowPeak	bed	narrowPeak	conservative IDR thresholded peaks	GRCh38	ENCSR000DNQ	GM12878	ZZZ3-human	ENCODE Processing Pipeline	c6a753841ab3f6f0eda365034756ac4a
ENCFF465IMC	bed narrowPeak	bed	narrowPeak	conservative IDR thresholded peaks	GRCh38	ENCSR000DZW	GM12878	RFX5-human	ENCODE Processing Pipeline	e7187e3af6ff32a07295275a28ad30ad
ENCFF652BRY	bed narrowPeak	bed	narrowPeak	optimal IDR thresholded peaks	GRCh38	ENCSR000DZO	GM12878	NRF1-human	ENCODE Processing Pipeline	074167810e21167ebe5514044b7a9555
ENCFF514SWA	bed narrowPeak	bed	narrowPeak	optimal IDR thresholded peaks	GRCh38	ENCSR000DZU	GM12878	USF2-human	ENCODE Processing Pipeline	91ba3493788101a1e408a079c1820399
ENCFF278GJK	bed narrowPeak	bed	narrowPeak	optimal IDR thresholded peaks	GRCh38	ENCSR000DNN	GM12878	NFYA-human	ENCODE Processing Pipeline	6ff434803bec3ea663a04dcdb5e91a2c
ENCFF546AYN	bed narrowPeak	bed	narrowPeak	optimal IDR thresholded peaks	GRCh38	ENCSR000DZR	GM12878	CHD2-human	ENCODE Processing Pipeline	30928ae9f0f90f5d29c0a05ba8245e3c
ENCFF002CGZ	bed narrowPeak	bed	narrowPeak	optimal IDR thresholded peaks	hg19	ENCSR000BRU	GM12878	FOXM1-human	ENCODE Consortium Analysis Working Group	674ddee7a15de0c3fae465c7685af136
ENCFF002CPA	bed narrowPeak	bed	narrowPeak	optimal IDR thresholded peaks	hg19	ENCSR000EAG	GM12878	RELA-human	ENCODE Consortium Analysis Working Group	536e19e1527ff5f05e1cbf59582972ff
ENCFF002CHP	bed narrowPeak	bed	narrowPeak	optimal IDR thresholded peaks	hg19	ENCSR000BGP	GM12878	POU2F2-human	ENCODE Consortium Analysis Working Group	a7b42064e6a428752010ce2ce7493414
ENCFF002COM	bed narrowPeak	bed	narrowPeak	optimal IDR thresholded peaks	hg19	ENCSR000EYZ	GM12878	FOS-human	ENCODE Consortium Analysis Working Group	f1d429a4e067d67537009d22f43162c8
ENCFF002CHV	bed narrowPeak	bed	narrowPeak	optimal IDR thresholded peaks	hg19	ENCSR000BHK	GM12878	SP1-human	ENCODE Consortium Analysis Working Group	f3352a8a478ebcbe54fda2f2becbd4eb
ENCFF002CGP	bed narrowPeak	bed	narrowPeak	optimal IDR thresholded peaks	hg19	ENCSR000BJY	GM12878	ATF3-human	ENCODE Consortium Analysis Working Group	1fd1d38949e46447fd02cd6268c75ea5
ENCFF002CHM	bed narrowPeak	bed	narrowPeak	optimal IDR thresholded peaks	hg19	ENCSR000BQM	GM12878	PML-human	ENCODE Consortium Analysis Working Group	5d8b9a58042b39f6cf37b90df6bf035c
ENCFF002CIA	bed narrowPeak	bed	narrowPeak	optimal IDR thresholded peaks	hg19	ENCSR000BQT	GM12878	TCF3-human	ENCODE Consortium Analysis Working Group	9baa9ee4a9b96d7251adcafd95b2c5be
ENCFF002CGW	bed narrowPeak	bed	narrowPeak	optimal IDR thresholded peaks	hg19	ENCSR000BRG	GM12878	EGR1-human	ENCODE Consortium Analysis Working Group	8cf58cb06c7dc27907e9926a5f293f4b
ENCFF002DAI	bed narrowPeak	bed	narrowPeak	optimal IDR thresholded peaks	hg19	ENCSR000DKU	GM12878	MYC-human	ENCODE Consortium Analysis Working Group	6520b2bab2bb01aa3703ef80e352b4c0
ENCFF048GGM	bed narrowPeak	bed	narrowPeak	conservative IDR thresholded peaks	GRCh38	ENCSR000BKK	H1-hESC	EP300-human	ENCODE Processing Pipeline	4f87574a4f9d267b481f00192dbbe314
ENCFF322AYC	bed narrowPeak	bed	narrowPeak	conservative IDR thresholded peaks	GRCh38	ENCSR000BJW	H1-hESC	RXRA-human	ENCODE Processing Pipeline	89edc991032726b97800b2f0d9fec09e
ENCFF975QOI	bed narrowPeak	bed	narrowPeak	conservative IDR thresholded peaks	GRCh38	ENCSR000EBP	H1-hESC	GTF2F1-human	ENCODE Processing Pipeline	257a23d7258cb489ed2da1e0115bdff4
ENCFF446WOD	bed narrowPeak	bed	narrowPeak	conservative IDR thresholded peaks	GRCh38	ENCSR000EBZ	H1-hESC	JUND-human	ENCODE Processing Pipeline	9b391a4a8eef200f1a9c73ae9ffbb748
ENCFF690IGM	bed narrowPeak	bed	narrowPeak	conservative IDR thresholded peaks	GRCh38	ENCSR000BHM	H1-hESC	REST-human	ENCODE Processing Pipeline	799b50271b9b81eeb4818ca865efc167
ENCFF991GTC	bed narrowPeak	bed	narrowPeak	conservative IDR thresholded peaks	GRCh38	ENCSR000BNH	H1-hESC	CTCF-human	ENCODE Processing Pipeline	6356e07b2db067c40ffdc3bd884d3192
ENCFF613DVF	bed narrowPeak	bed	narrowPeak	conservative IDR thresholded peaks	GRCh38	ENCSR000BKC	H1-hESC	ATF3-human	ENCODE Processing Pipeline	48c5dd1e43b41ce036e9edcab41650c5
ENCFF183HLJ	bed narrowPeak	bed	narrowPeak	conservative IDR thresholded peaks	GRCh38	ENCSR000BKD	H1-hESC	YY1-human	ENCODE Processing Pipeline	12d520114e5adaff8c6181509d7c0e0c
ENCFF883VXZ	bed narrowPeak	bed	narrowPeak	conservative IDR thresholded peaks	GRCh38	ENCSR000ECD	H1-hESC	USF2-human	ENCODE Processing Pipeline	09259814b1346f9529981b2dd08aff83
ENCFF264OCQ	bed narrowPeak	bed	narrowPeak	conservative IDR thresholded peaks	GRCh38	ENCSR000BIT	H1-hESC	TCF12-human	ENCODE Processing Pipeline	3bf12e1a9b42fbeb9d1e5c7309bf75ac
ENCFF879MMQ	bed narrowPeak	bed	narrowPeak	conservative IDR thresholded peaks	GRCh38	ENCSR000EBW	H1-hESC	ZNF143-human	ENCODE Processing Pipeline	4e9d1cd7eeab436b9641f1050a199c07
ENCFF200CCE	bed narrowPeak	bed	narrowPeak	conservative IDR thresholded peaks	GRCh38	ENCSR000ECC	H1-hESC	NRF1-human	ENCODE Processing Pipeline	227dd9ee2e5f02a99a2ddb958f2a07cc
ENCFF678SSA	bed narrowPeak	bed	narrowPeak	conservative IDR thresholded peaks	GRCh38	ENCSR000ECA	H1-hESC	JUN-human	ENCODE Processing Pipeline	f285ec02e1dbe642f4a6d893d526b345
ENCFF183BLB	bed narrowPeak	bed	narrowPeak	conservative IDR thresholded peaks	GRCh38	ENCSR000EBX	H1-hESC	BRCA1-human	ENCODE Processing Pipeline	b21fff33badf6b94c60a58ecdf15467f
ENCFF490VGQ	bed narrowPeak	bed	narrowPeak	conservative IDR thresholded peaks	GRCh38	ENCSR000AQK	H1-hESC	CHD1-human	ENCODE Processing Pipeline	cc3d46c152edfbd00cafc53d27d32a11
ENCFF743LHV	bed narrowPeak	bed	narrowPeak	conservative IDR thresholded peaks	GRCh38	ENCSR000BIW	H1-hESC	GABPA-human	ENCODE Processing Pipeline	857120ce2a45d566c6c711b461b8a9cf
ENCFF950MBW	bed narrowPeak	bed	narrowPeak	conservative IDR thresholded peaks	GRCh38	ENCSR784VUY	H1-hESC	RNF2-human	ENCODE Processing Pipeline	f96a446ebd345becab7dd0d44d4fb040
ENCFF510ZPK	bed narrowPeak	bed	narrowPeak	conservative IDR thresholded peaks	GRCh38	ENCSR000BIQ	H1-hESC	SIX5-human	ENCODE Processing Pipeline	2cb47143b4196f2cd9eb0ba7d067b4bb
ENCFF770USX	bed narrowPeak	bed	narrowPeak	conservative IDR thresholded peaks	GRCh38	ENCSR000BIU	H1-hESC	USF1-human	ENCODE Processing Pipeline	3253d90c197c487ef4d5e13d27992af1
ENCFF088PUQ	bed narrowPeak	bed	narrowPeak	conservative IDR thresholded peaks	GRCh38	ENCSR000BLU	H1-hESC	TAF7-human	ENCODE Processing Pipeline	426580ffcc9e3cc4935568c78de2972c
ENCFF131CHB	bed narrowPeak	bed	narrowPeak	conservative IDR thresholded peaks	GRCh38	ENCSR000ECF	H1-hESC	RFX5-human	ENCODE Processing Pipeline	1431847e2da9f00ceb8e92a7712b8dcc
ENCFF722JFZ	bed narrowPeak	bed	narrowPeak	conservative IDR thresholded peaks	GRCh38	ENCSR000BMT	H1-hESC	NANOG-human	ENCODE Processing Pipeline	672be7cd2a45d4a677dbe6d1a3822ea9
ENCFF799ASV	bed narrowPeak	bed	narrowPeak	conservative IDR thresholded peaks	GRCh38	ENCSR000BNS	H1-hESC	FOSL1-human	ENCODE Processing Pipeline	e0ed5c09867e86d36111b53b937e8b92
ENCFF100GWW	bed narrowPeak	bed	narrowPeak	conservative IDR thresholded peaks	GRCh38	ENCSR000AVA	H1-hESC	CHD7-human	ENCODE Processing Pipeline	eb0f130534f86da5222e17a8d0811439
ENCFF967SJM	bed narrowPeak	bed	narrowPeak	conservative IDR thresholded peaks	GRCh38	ENCSR000AQC	H1-hESC	RBBP5-human	ENCODE Processing Pipeline	990479c1ff2c6f8f85f66873fd4d7c2d
ENCFF429LKK	bed narrowPeak	bed	narrowPeak	conservative IDR thresholded peaks	GRCh38	ENCSR000EBQ	H1-hESC	BACH1-human	ENCODE Processing Pipeline	8f34ca0abd6c6b7213e2791669f1c0e5
ENCFF657PDF	bed narrowPeak	bed	narrowPeak	conservative IDR thresholded peaks	GRCh38	ENCSR000ATS	H1-hESC	SUZ12-human	ENCODE Processing Pipeline	00763d6b66c1624418b19809037a45eb
ENCFF809ZRK	bed narrowPeak	bed	narrowPeak	conservative IDR thresholded peaks	GRCh38	ENCSR000EBT	H1-hESC	CHD2-human	ENCODE Processing Pipeline	4f7b56a232ebb4e8746d50c6d518e420
ENCFF998MYK	bed narrowPeak	bed	narrowPeak	conservative IDR thresholded peaks	GRCh38	ENCSR000ECE	H1-hESC	RAD21-human	ENCODE Processing Pipeline	8565616e2d414355cff6c93d3a8ccf19
ENCFF814WQX	bed narrowPeak	bed	narrowPeak	conservative IDR thresholded peaks	GRCh38	ENCSR000BIV	H1-hESC	SRF-human	ENCODE Processing Pipeline	8f03c55e14d8c9a8796e628510c98800
ENCFF654TPM	bed narrowPeak	bed	narrowPeak	conservative IDR thresholded peaks	GRCh38	ENCSR000EBS	H1-hESC	MAFK-human	ENCODE Processing Pipeline	b05be3f20f845b267215a3d9be1f35c6
ENCFF375YQD	bed narrowPeak	bed	narrowPeak	conservative IDR thresholded peaks	GRCh38	ENCSR000AVB	H1-hESC	HDAC2-human	ENCODE Processing Pipeline	31ffa0fee015c07403f9cccf0d98b131
ENCFF806GBQ	bed narrowPeak	bed	narrowPeak	conservative IDR thresholded peaks	GRCh38	ENCSR000ATR	H1-hESC	SAP30-human	ENCODE Processing Pipeline	01f5729add91638dbfd1d4581c42046c
ENCFF878JMO	bed narrowPeak	bed	narrowPeak	conservative IDR thresholded peaks	GRCh38	ENCSR000EBO	H1-hESC	SIN3A-human	ENCODE Processing Pipeline	ad0f3dc7f51fa59fe289d435c916300b
ENCFF731HPF	bed narrowPeak	bed	narrowPeak	conservative IDR thresholded peaks	GRCh38	ENCSR000EUP	H1-hESC	MAX-human	ENCODE Processing Pipeline	3cdb5febbf038c6f049be7cff934b5e5
ENCFF687AZW	bed narrowPeak	bed	narrowPeak	conservative IDR thresholded peaks	GRCh38	ENCSR000EUO	H1-hESC	CTBP2-human	ENCODE Processing Pipeline	f7b03136cd2d2538084c6da9dbf6ab97
ENCFF372RQZ	bed narrowPeak	bed	narrowPeak	conservative IDR thresholded peaks	GRCh38	ENCSR000EBY	H1-hESC	MYC-human	ENCODE Processing Pipeline	e536d8556bccd9fa1ae89cb422c96417
ENCFF695XRW	bed narrowPeak	bed	narrowPeak	conservative IDR thresholded peaks	GRCh38	ENCSR000BIR	H1-hESC	SP1-human	ENCODE Processing Pipeline	24b875c51468120d5d7fe7211ef0aa4c
ENCFF026ZRB	bed narrowPeak	bed	narrowPeak	conservative IDR thresholded peaks	GRCh38	ENCSR000BHO	H1-hESC	TAF1-human	ENCODE Processing Pipeline	1d4b173e5856c2bf1c206f9fc6a3af00
ENCFF108YPE	bed narrowPeak	bed	narrowPeak	conservative IDR thresholded peaks	GRCh38	ENCSR000ECB	H1-hESC	TBP-human	ENCODE Processing Pipeline	4b01f6d786e7ed24db8a34b588129bd5
ENCFF239NXT	bed narrowPeak	bed	narrowPeak	conservative IDR thresholded peaks	GRCh38	ENCSR000EUN	H1-hESC	ZNF274-human	ENCODE Processing Pipeline	68e69881750b97ad38a2b1859e0dea78
ENCFF004MNA	bed narrowPeak	bed	narrowPeak	conservative IDR thresholded peaks	GRCh38	ENCSR000BJA	H1-hESC	EGR1-human	ENCODE Processing Pipeline	4e185ab5defde4572463e89b979baeac
ENCFF059IGE	bed narrowPeak	bed	narrowPeak	conservative IDR thresholded peaks	GRCh38	ENCSR160ZLP	H1-hESC	KDM5A-human	ENCODE Processing Pipeline	0a5ddf9f704dbd3a64f6a5733dc2ff02
ENCFF412MLF	bed narrowPeak	bed	narrowPeak	conservative IDR thresholded peaks	GRCh38	ENCSR418RRF	H1-hESC	KDM1A-human	ENCODE Processing Pipeline	4f6f25b339738fc3bebeed7c0a7a586a
ENCFF651QOL	bed narrowPeak	bed	narrowPeak	optimal IDR thresholded peaks	GRCh38	ENCSR000ATK	H1-hESC	PHF8-human	ENCODE Processing Pipeline	00b5f4f2e35a700ec1521c51a7dcf1eb
ENCFF002CDT	bed narrowPeak	bed	narrowPeak	optimal IDR thresholded peaks	hg19	ENCSR000ASY	H1-hESC	EZH2-human	ENCODE Consortium Analysis Working Group	156c673f958636a0dcfd01fddba4468b
ENCFF002CQR	bed narrowPeak	bed	narrowPeak	optimal IDR thresholded peaks	hg19	ENCSR000EBV	H1-hESC	CEBPB-human	ENCODE Consortium Analysis Working Group	93acf8da6d974324baaa296688cc5927
ENCFF002CJM	bed narrowPeak	bed	narrowPeak	optimal IDR thresholded peaks	hg19	ENCSR000BQV	H1-hESC	SP4-human	ENCODE Consortium Analysis Working Group	9feafb94ff370856471d807118f1d1f0
ENCFF002CJL	bed narrowPeak	bed	narrowPeak	optimal IDR thresholded peaks	hg19	ENCSR000BQG	H1-hESC	SP2-human	ENCODE Consortium Analysis Working Group	5e1120895d68ba85d9ad08965d24d93d
ENCFF002CJF	bed narrowPeak	bed	narrowPeak	optimal IDR thresholded peaks	hg19	ENCSR000BMU	H1-hESC	POU5F1-human	ENCODE Consortium Analysis Working Group	2c019ef9ca5383733d5a63fa2ea9a677
ENCFF002CIR	bed narrowPeak	bed	narrowPeak	optimal IDR thresholded peaks	hg19	ENCSR000BQU	H1-hESC	ATF2-human	ENCODE Consortium Analysis Working Group	66a01dd4dd761a453e0df773d22543f7
ENCFF002CRB	bed narrowPeak	bed	narrowPeak	optimal IDR thresholded peaks	hg19	ENCSR000EBR	H1-hESC	MXI1-human	ENCODE Consortium Analysis Working Group	b2a1820961eed39be6c6a5d12e73b222
ENCFF002CIT	bed narrowPeak	bed	narrowPeak	optimal IDR thresholded peaks	hg19	ENCSR000BIP	H1-hESC	BCL11A-human	ENCODE Consortium Analysis Working Group	2c0c565a76897f3160d301f7ec998e47
ENCFF002CJR	bed narrowPeak	bed	narrowPeak	optimal IDR thresholded peaks	hg19	ENCSR000BRY	H1-hESC	TEAD4-human	ENCODE Consortium Analysis Working Group	c852448911067252d6b3be1e7ea922d5
ENCFF485WCF	bed narrowPeak	bed	narrowPeak	optimal IDR thresholded peaks	hg19	ENCSR771SNW	H1-hESC	CBX8-human	ENCODE Processing Pipeline	64865d8a339096577e031f83de5b9e37
ENCFF179BYY	bed narrowPeak	bed	narrowPeak	conservative IDR thresholded peaks	GRCh38	ENCSR184MFH	HeLa	ZFP36-human	ENCODE Processing Pipeline	3699c0269f5e7f01bd1fac2131b11154
ENCFF561CJL	bed narrowPeak	bed	narrowPeak	conservative IDR thresholded peaks	GRCh38	ENCSR707IUN	HeLa	NFE2L2-human	ENCODE Processing Pipeline	3f16a2e0b4afc9abb73cd60eec97a65c
ENCFF619KDE	bed narrowPeak	bed	narrowPeak	conservative IDR thresholded peaks	GRCh38	ENCSR000BMN	HeLa	REST-human	ENCODE Processing Pipeline	0e6f9e89560b13fe651ae71cf0eebe18
ENCFF314ZCZ	bed narrowPeak	bed	narrowPeak	conservative IDR thresholded peaks	GRCh38	ENCSR000ECK	HeLa	MAFK-human	ENCODE Processing Pipeline	896363a4b71db88dfd9cb40dc38eb22b
ENCFF486EDR	bed narrowPeak	bed	narrowPeak	conservative IDR thresholded peaks	GRCh38	ENCSR000ECZ	HeLa	GTF2F1-human	ENCODE Processing Pipeline	5ec87f1cc6b2c8e59a3650d5070c5163
ENCFF271QKH	bed narrowPeak	bed	narrowPeak	conservative IDR thresholded peaks	GRCh38	ENCSR219MKK	HeLa	DEK-human	ENCODE Processing Pipeline	f15b92f18cedd5f682f6052517050dee
ENCFF801IEP	bed narrowPeak	bed	narrowPeak	conservative IDR thresholded peaks	GRCh38	ENCSR611WZO	HeLa	SREBF2-human	ENCODE Processing Pipeline	c480a2353a3676442d55ccd54a76bd06
ENCFF979KQB	bed narrowPeak	bed	narrowPeak	conservative IDR thresholded peaks	GRCh38	ENCSR680OFU	HeLa	EP300-human	ENCODE Processing Pipeline	032b88e084dd82ce2a299f7f6f1893d0
ENCFF678AUZ	bed narrowPeak	bed	narrowPeak	conservative IDR thresholded peaks	GRCh38	ENCSR634ZGP	HeLa	UBTF-human	ENCODE Processing Pipeline	f0840c19b626897a39b191cf44177046
ENCFF637DNH	bed narrowPeak	bed	narrowPeak	conservative IDR thresholded peaks	GRCh38	ENCSR000DLO	HeLa	CTCF-human	ENCODE Processing Pipeline	4b0f071c37377de4011449fce5950a20
ENCFF248NPI	bed narrowPeak	bed	narrowPeak	conservative IDR thresholded peaks	GRCh38	ENCSR000ATC	HeLa	EZH2-human	ENCODE Processing Pipeline	96f8f6ca5be8cf511a656ffaf90b7004
ENCFF641LIZ	bed narrowPeak	bed	narrowPeak	conservative IDR thresholded peaks	GRCh38	ENCSR140DSL	HeLa	MAFF-human	ENCODE Processing Pipeline	49f95d9c1e274055b90fd396494eacae
ENCFF868ZRM	bed narrowPeak	bed	narrowPeak	conservative IDR thresholded peaks	GRCh38	ENCSR000BHS	HeLa	GABPA-human	ENCODE Processing Pipeline	d73c6b98f33f1dfe9b2e64017f777c5f
ENCFF557UKG	bed narrowPeak	bed	narrowPeak	conservative IDR thresholded peaks	GRCh38	ENCSR000BHT	HeLa	TAF1-human	ENCODE Processing Pipeline	ea319e7d52af70ed2e591ad444d1376a
ENCFF606VIF	bed narrowPeak	bed	narrowPeak	conservative IDR thresholded peaks	GRCh38	ENCSR887MXT	HeLa	ZHX1-human	ENCODE Processing Pipeline	e196fd14028a044369395d2f1a4f7cd5
ENCFF237THN	bed narrowPeak	bed	narrowPeak	conservative IDR thresholded peaks	GRCh38	ENCSR000EDD	HeLa	TBP-human	ENCODE Processing Pipeline	7a6e83d956f8569f5090667ff9e38bab
ENCFF002CTG	bed narrowPeak	bed	narrowPeak	optimal IDR thresholded peaks	hg19	ENCSR000EZK	HeLa	STAT1-human	ENCODE Consortium Analysis Working Group	dc02ec56d2dfe26638e95c008cf01f74
ENCFF002CRW	bed narrowPeak	bed	narrowPeak	optimal IDR thresholded peaks	hg19	ENCSR000EDB	HeLa	BRCA1-human	ENCODE Consortium Analysis Working Group	db45e389b7cf2fe24e3b9151c2c27b26
ENCFF002CTM	bed narrowPeak	bed	narrowPeak	optimal IDR thresholded peaks	hg19	ENCSR000EVN	HeLa	NR2C2-human	ENCODE Consortium Analysis Working Group	52ff4a1ff05aae193e3ef1b3b89c71a9
ENCFF002CTL	bed narrowPeak	bed	narrowPeak	optimal IDR thresholded peaks	hg19	ENCSR000DNY	HeLa	GTF3C2-human	ENCODE Consortium Analysis Working Group	8f967bb3703e5256f6d32991a7f16ad4
ENCFF002CTO	bed narrowPeak	bed	narrowPeak	optimal IDR thresholded peaks	hg19	ENCSR000ECJ	HeLa	ZKSCAN1-human	ENCODE Consortium Analysis Working Group	5599b7953ea928f46244fadce1a07df5
ENCFF002CSD	bed narrowPeak	bed	narrowPeak	optimal IDR thresholded peaks	hg19	ENCSR000EDG	HeLa	JUN-human	ENCODE Consortium Analysis Working Group	48b2d8533a6c3c059d9939f1cc1964cc
ENCFF002CTN	bed narrowPeak	bed	narrowPeak	optimal IDR thresholded peaks	hg19	ENCSR000ECW	HeLa	USF2-human	ENCODE Consortium Analysis Working Group	333a8fbc667b992f645fbede4a5501c8
ENCFF002CTB	bed narrowPeak	bed	narrowPeak	optimal IDR thresholded peaks	hg19	ENCSR000EDE	HeLa	RAD21-human	ENCODE Consortium Analysis Working Group	11cdf5ce154b89532bb688f47985f9e2
ENCFF002CSV	bed narrowPeak	bed	narrowPeak	optimal IDR thresholded peaks	hg19	ENCSR000DNR	HeLa	NFYB-human	ENCODE Consortium Analysis Working Group	25d644731439a2bfeab2c0fd6d75a7ff
ENCFF688IPV	bed narrowPeak	bed	narrowPeak	optimal IDR thresholded peaks	hg19	ENCSR000EZD	HeLa	MYC-human	ENCODE Processing Pipeline	d176f07488f92bc027468a9db6d5bd4d
ENCFF002CSW	bed narrowPeak	bed	narrowPeak	optimal IDR thresholded peaks	hg19	ENCSR000EDJ	HeLa	NRF1-human	ENCODE Consortium Analysis Working Group	766b48fd144a543f7d0430424014f1c2
ENCFF002CTE	bed narrowPeak	bed	narrowPeak	optimal IDR thresholded peaks	hg19	ENCSR000ECS	HeLa	SMC3-human	ENCODE Consortium Analysis Working Group	4fbd9b20cc5b419c3086e3ca689fe9ee
ENCFF002CSJ	bed narrowPeak	bed	narrowPeak	optimal IDR thresholded peaks	hg19	ENCSR000ECI	HeLa	ELK1-human	ENCODE Consortium Analysis Working Group	68b83db449782d8ce122a93a2d7a85b9
ENCFF002CSN	bed narrowPeak	bed	narrowPeak	optimal IDR thresholded peaks	hg19	ENCSR000EDK	HeLa	SMARCB1-human	ENCODE Consortium Analysis Working Group	9fd526bcf7c99300f6f16574f691c695
ENCFF002CRU	bed narrowPeak	bed	narrowPeak	optimal IDR thresholded peaks	hg19	ENCSR000EDL	HeLa	SMARCC2-human	ENCODE Consortium Analysis Working Group	432720a3a0a34aa53a659fba38833fbe
ENCFF002CRT	bed narrowPeak	bed	narrowPeak	optimal IDR thresholded peaks	hg19	ENCSR000EDM	HeLa	SMARCC1-human	ENCODE Consortium Analysis Working Group	ff8534ffa69559b8992d93fd95368893
ENCFF002CSA	bed narrowPeak	bed	narrowPeak	optimal IDR thresholded peaks	hg19	ENCSR000EDA	HeLa	CEBPB-human	ENCODE Consortium Analysis Working Group	f85716cb7fe3fda2d73d895e930e47c2
ENCFF002CTA	bed narrowPeak	bed	narrowPeak	optimal IDR thresholded peaks	hg19	ENCSR000ECY	HeLa	PRDM1-human	ENCODE Consortium Analysis Working Group	9cadb4570ee602e8e58dadebda65706f
ENCFF002CST	bed narrowPeak	bed	narrowPeak	optimal IDR thresholded peaks	hg19	ENCSR000ECU	HeLa	MXI1-human	ENCODE Consortium Analysis Working Group	01dcdbaede61ced878ea89eabffe613c
ENCFF002CSC	bed narrowPeak	bed	narrowPeak	optimal IDR thresholded peaks	hg19	ENCSR000ECP	HeLa	CHD2-human	ENCODE Consortium Analysis Working Group	74a3d8795885876e1e4b953d6b54fe98
ENCFF002CSR	bed narrowPeak	bed	narrowPeak	optimal IDR thresholded peaks	hg19	ENCSR000ECN	HeLa	MAX-human	ENCODE Consortium Analysis Working Group	4e2babbda793ba249e6f4ed5048b3462
ENCFF002CSU	bed narrowPeak	bed	narrowPeak	optimal IDR thresholded peaks	hg19	ENCSR000DNS	HeLa	NFYA-human	ENCODE Consortium Analysis Working Group	0648b23890a30a1df457a5ccd1b72a85
ENCFF002CSO	bed narrowPeak	bed	narrowPeak	optimal IDR thresholded peaks	hg19	ENCSR000EDF	HeLa	IRF3-human	ENCODE Consortium Analysis Working Group	61be13789db82a32b707fa71aa317854
ENCFF002CSH	bed narrowPeak	bed	narrowPeak	optimal IDR thresholded peaks	hg19	ENCSR000EVL	HeLa	E2F4-human	ENCODE Consortium Analysis Working Group	b0ee76b4bd597ffc28d3fbb455b4bca8
ENCFF002CSF	bed narrowPeak	bed	narrowPeak	optimal IDR thresholded peaks	hg19	ENCSR000ECM	HeLa	RCOR1-human	ENCODE Consortium Analysis Working Group	e7c99d8ef0836c01ae22ce43c8fbe510
ENCFF002CSK	bed narrowPeak	bed	narrowPeak	optimal IDR thresholded peaks	hg19	ENCSR000EVI	HeLa	ELK4-human	ENCODE Consortium Analysis Working Group	5b840f06ad48a31dffba2764ce3f40ec
ENCFF002CTH	bed narrowPeak	bed	narrowPeak	optimal IDR thresholded peaks	hg19	ENCSR000EDC	HeLa	STAT3-human	ENCODE Consortium Analysis Working Group	9d04aa699bf6a49606986f1798d9d4f8
ENCFF002CTC	bed narrowPeak	bed	narrowPeak	optimal IDR thresholded peaks	hg19	ENCSR000ECX	HeLa	RFX5-human	ENCODE Consortium Analysis Working Group	fd13b9cd1c4c3c3b238a627f35349f2f
ENCFF002CTD	bed narrowPeak	bed	narrowPeak	optimal IDR thresholded peaks	hg19	ENCSR000DNU	HeLa	POLR3A-human	ENCODE Consortium Analysis Working Group	168146bed937ff725b3e1f9e98b70ed2
ENCFF002CRZ	bed narrowPeak	bed	narrowPeak	optimal IDR thresholded peaks	hg19	ENCSR000EZC	HeLa	SMARCA4-human	ENCODE Consortium Analysis Working Group	17b2602908fb2488bd9e2b046d59701e
ENCFF002CSP	bed narrowPeak	bed	narrowPeak	optimal IDR thresholded peaks	hg19	ENCSR000EDH	HeLa	JUND-human	ENCODE Consortium Analysis Working Group	8382b1d2abe95d66c1230cf762e7e99e
ENCFF002CTK	bed narrowPeak	bed	narrowPeak	optimal IDR thresholded peaks	hg19	ENCSR000EVE	HeLa	TCF7L2-human	ENCODE Consortium Analysis Working Group	b6b4a4d0d1cbe37588a4d53cf3d70440
ENCFF002CTP	bed narrowPeak	bed	narrowPeak	optimal IDR thresholded peaks	hg19	ENCSR000ECO	HeLa	ZNF143-human	ENCODE Consortium Analysis Working Group	5dad024c53e1b5eac7fb473933432908
ENCFF002CSS	bed narrowPeak	bed	narrowPeak	optimal IDR thresholded peaks	hg19	ENCSR000ECL	HeLa	MAZ-human	ENCODE Consortium Analysis Working Group	90db788031b3e93cd69f1dcdac0ece8a
ENCFF002CRV	bed narrowPeak	bed	narrowPeak	optimal IDR thresholded peaks	hg19	ENCSR000DNX	HeLa	BDP1-human	ENCODE Consortium Analysis Working Group	fe274615f1addff9d92690272a00fbc4
ENCFF002CSB	bed narrowPeak	bed	narrowPeak	optimal IDR thresholded peaks	hg19	ENCSR000EZE	HeLa	FOS-human	ENCODE Consortium Analysis Working Group	d1cdae9ffcf36c5c0bd31a65c7f33126
ENCFF002CSM	bed narrowPeak	bed	narrowPeak	optimal IDR thresholded peaks	hg19	ENCSR000EVM	HeLa	E2F1-human	ENCODE Consortium Analysis Working Group	864ab74ed79ccb5bc75f7c1d9492a8fc
ENCFF002CSI	bed narrowPeak	bed	narrowPeak	optimal IDR thresholded peaks	hg19	ENCSR000EVK	HeLa	E2F6-human	ENCODE Consortium Analysis Working Group	768813aca230dfe904b00a36c6cffdcd
ENCFF074ARU	bed narrowPeak	bed	narrowPeak	conservative IDR thresholded peaks	GRCh38	ENCSR101FJS	HepG2	TBL1XR1-human	ENCODE Processing Pipeline	50211f73d14e220b443468c7bb82c44e
ENCFF765IVS	bed narrowPeak	bed	narrowPeak	conservative IDR thresholded peaks	GRCh38	ENCSR000BNJ	HepG2	HNF4G-human	ENCODE Processing Pipeline	b44ff409cb2d3ab6a6119e7bb338d038
ENCFF054DHS	bed narrowPeak	bed	narrowPeak	conservative IDR thresholded peaks	GRCh38	ENCSR000ARI	HepG2	EZH2-human	ENCODE Processing Pipeline	8282eff1dd947ab18aaff780608e4e7c
ENCFF844ZVZ	bed narrowPeak	bed	narrowPeak	conservative IDR thresholded peaks	GRCh38	ENCSR000BQA	HepG2	ZBTB7A-human	ENCODE Processing Pipeline	2ef2ac36ea1f21128b0590e09d295925
ENCFF393PTD	bed narrowPeak	bed	narrowPeak	conservative IDR thresholded peaks	GRCh38	ENCSR771GTF	HepG2	SUZ12-human	ENCODE Processing Pipeline	18b747c69e813bf27fb4b7173155cc62
ENCFF632THJ	bed narrowPeak	bed	narrowPeak	conservative IDR thresholded peaks	GRCh38	ENCSR000EEB	HepG2	MAFK-human	ENCODE Processing Pipeline	742fe315f5d9dcc226b6aaf3e1769896
ENCFF057DYX	bed narrowPeak	bed	narrowPeak	conservative IDR thresholded peaks	GRCh38	ENCSR945NSF	HepG2	PCBP2-human	ENCODE Processing Pipeline	b0e32d660738816e2c3d400a9b1835b2
ENCFF985JDC	bed narrowPeak	bed	narrowPeak	conservative IDR thresholded peaks	GRCh38	ENCSR524RLU	HepG2	RFXAP-human	ENCODE Processing Pipeline	cfdf9b5601d84b02ecfaf970e092240b
ENCFF519KUR	bed narrowPeak	bed	narrowPeak	conservative IDR thresholded peaks	GRCh38	ENCSR924LSO	HepG2	E2F4-human	ENCODE Processing Pipeline	22a592337eb89c2766cb368f79d4ac77
ENCFF382ZIG	bed narrowPeak	bed	narrowPeak	conservative IDR thresholded peaks	GRCh38	ENCSR151NQL	HepG2	AGO2-human	ENCODE Processing Pipeline	891efe8a77964ff01a55d52a44cc7fdc
ENCFF832KYL	bed narrowPeak	bed	narrowPeak	conservative IDR thresholded peaks	GRCh38	ENCSR849TMV	HepG2	SIX4-human	ENCODE Processing Pipeline	dde44c71776e66c5ed03f985fab60d18
ENCFF721ULY	bed narrowPeak	bed	narrowPeak	conservative IDR thresholded peaks	GRCh38	ENCSR959XNY	HepG2	MED1-human	ENCODE Processing Pipeline	8eeb3457198d915a024a4e0ff669e253
ENCFF514OVO	bed narrowPeak	bed	narrowPeak	conservative IDR thresholded peaks	GRCh38	ENCSR167MTG	HepG2	STAG1-human	ENCODE Processing Pipeline	e839aa3621d918186895cf3e29454321
ENCFF099TJA	bed narrowPeak	bed	narrowPeak	conservative IDR thresholded peaks	GRCh38	ENCSR552YWL	HepG2	KLF12-human	ENCODE Processing Pipeline	5c14e3f50cd437caf2942ea9036d94c8
ENCFF734DQW	bed narrowPeak	bed	narrowPeak	conservative IDR thresholded peaks	GRCh38	ENCSR354FPG	HepG2	STAT5B-human	ENCODE Processing Pipeline	305f2df08fbad12ab8b55055afccb177
ENCFF982XKW	bed narrowPeak	bed	narrowPeak	conservative IDR thresholded peaks	GRCh38	ENCSR421DAO	HepG2	ZBTB33-human	ENCODE Processing Pipeline	adfbcda9f824754fe173ec40f772345a
ENCFF574QKP	bed narrowPeak	bed	narrowPeak	conservative IDR thresholded peaks	GRCh38	ENCSR892RCP	HepG2	CBX5-human	ENCODE Processing Pipeline	d4e1e0e4f3c9d5926847434a9d01bf27
ENCFF799WBQ	bed narrowPeak	bed	narrowPeak	conservative IDR thresholded peaks	GRCh38	ENCSR124APT	HepG2	NFYA-human	ENCODE Processing Pipeline	98cb7ecb95d0c21fddf400e2f78c9b94
ENCFF561HAC	bed narrowPeak	bed	narrowPeak	conservative IDR thresholded peaks	GRCh38	ENCSR321VGW	HepG2	ELF1-human	ENCODE Processing Pipeline	27f6ff6cc5df458b5ca5bbb55d641828
ENCFF588ZSF	bed narrowPeak	bed	narrowPeak	conservative IDR thresholded peaks	GRCh38	ENCSR580HOI	HepG2	RELA-human	ENCODE Processing Pipeline	410303afd33d8f58d867dcdb315c4b5e
ENCFF188ULF	bed narrowPeak	bed	narrowPeak	conservative IDR thresholded peaks	GRCh38	ENCSR767HDQ	HepG2	CERS6-human	ENCODE Processing Pipeline	c6f136fea14f6850ad1c46b2a1e929d3
ENCFF390SPG	bed narrowPeak	bed	narrowPeak	conservative IDR thresholded peaks	GRCh38	ENCSR989QTM	HepG2	NCOA5-human	ENCODE Processing Pipeline	cc86461c6f8cbc046419c3c5397fa2da
ENCFF711YEK	bed narrowPeak	bed	narrowPeak	conservative IDR thresholded peaks	GRCh38	ENCSR469FBY	HepG2	HNF4A-human	ENCODE Processing Pipeline	b79e1cf409b839ff56b1e2b6b2a0871a
ENCFF649VKX	bed narrowPeak	bed	narrowPeak	conservative IDR thresholded peaks	GRCh38	ENCSR754KCC	HepG2	KDM2A-human	ENCODE Processing Pipeline	312e4224c125a8c30eeda3ef278a4272
ENCFF559BWX	bed narrowPeak	bed	narrowPeak	conservative IDR thresholded peaks	GRCh38	ENCSR080EKH	HepG2	MATR3-human	ENCODE Processing Pipeline	9e08ec5daec87f19ba87a268da2702bc
ENCFF013QQG	bed narrowPeak	bed	narrowPeak	conservative IDR thresholded peaks	GRCh38	ENCSR554YEH	HepG2	TOE1-human	ENCODE Processing Pipeline	6accb5f02672db808a75f631db79c833
ENCFF237LPI	bed narrowPeak	bed	narrowPeak	conservative IDR thresholded peaks	GRCh38	ENCSR343RJR	HepG2	BRCA1-human	ENCODE Processing Pipeline	c8743d32b8852c83589948a3d24ac14c
ENCFF888EIP	bed narrowPeak	bed	narrowPeak	conservative IDR thresholded peaks	GRCh38	ENCSR409PMR	HepG2	ZBED4-human	ENCODE Processing Pipeline	5510ea60d1b81476fe9242032ea4394e
ENCFF126HMH	bed narrowPeak	bed	narrowPeak	conservative IDR thresholded peaks	GRCh38	ENCSR701WPG	HepG2	ZNF800-human	ENCODE Processing Pipeline	5af2c3684e844818b571674d09b9e6a6
ENCFF035JQZ	bed narrowPeak	bed	narrowPeak	conservative IDR thresholded peaks	GRCh38	ENCSR953MMC	HepG2	ZC3H4-human	ENCODE Processing Pipeline	1dc384ac3d72c324a53de9993cc84267
ENCFF982WOX	bed narrowPeak	bed	narrowPeak	conservative IDR thresholded peaks	GRCh38	ENCSR367KYL	HepG2	ZHX3-human	ENCODE Processing Pipeline	783547fd6c449199e11f9f9877328ebe
ENCFF270VIF	bed narrowPeak	bed	narrowPeak	conservative IDR thresholded peaks	GRCh38	ENCSR551QJT	HepG2	THRA-human	ENCODE Processing Pipeline	16718338b93f3d8edbbdd9a7779e37d1
ENCFF497XRB	bed narrowPeak	bed	narrowPeak	conservative IDR thresholded peaks	GRCh38	ENCSR403MJY	HepG2	ZNF281-human	ENCODE Processing Pipeline	de010f8603054d03ba2bdc52a7b27214
ENCFF127LBZ	bed narrowPeak	bed	narrowPeak	conservative IDR thresholded peaks	GRCh38	ENCSR604VAE	HepG2	PHF8-human	ENCODE Processing Pipeline	57ac45ac2303d5af8b70af66e5db1295
ENCFF250THA	bed narrowPeak	bed	narrowPeak	conservative IDR thresholded peaks	GRCh38	ENCSR935GZV	HepG2	NFYB-human	ENCODE Processing Pipeline	46fda8980964b85db1587b5a8455b7c6
ENCFF397FIY	bed narrowPeak	bed	narrowPeak	conservative IDR thresholded peaks	GRCh38	ENCSR180MUU	HepG2	RREB1-human	ENCODE Processing Pipeline	0aca7e49c5f176a7544b1d15ea74779a
ENCFF027ANT	bed narrowPeak	bed	narrowPeak	conservative IDR thresholded peaks	GRCh38	ENCSR248BVU	HepG2	ZNF264-human	ENCODE Processing Pipeline	b8316ae85304db359db6217d1a3d0a4e
ENCFF579OCV	bed narrowPeak	bed	narrowPeak	conservative IDR thresholded peaks	GRCh38	ENCSR929IMB	HepG2	AKNA-human	ENCODE Processing Pipeline	7077386067a9113779d4bbfb58583712
ENCFF912MTN	bed narrowPeak	bed	narrowPeak	conservative IDR thresholded peaks	GRCh38	ENCSR950FIL	HepG2	HDAC2-human	ENCODE Processing Pipeline	6573877fd1ea979ef4578f409eece0bf
ENCFF865PLF	bed narrowPeak	bed	narrowPeak	conservative IDR thresholded peaks	GRCh38	ENCSR280SCF	HepG2	KDM4B-human	ENCODE Processing Pipeline	59c486a9c71811860bf269fbe1589855
ENCFF672JLN	bed narrowPeak	bed	narrowPeak	conservative IDR thresholded peaks	GRCh38	ENCSR416HDG	HepG2	RXRA-human	ENCODE Processing Pipeline	ffb7564609208db859f367f1cf82dca4
ENCFF624VRP	bed narrowPeak	bed	narrowPeak	conservative IDR thresholded peaks	GRCh38	ENCSR689JMN	HepG2	PREB-human	ENCODE Processing Pipeline	0b7333d98764c679c2aefdb80540fa23
ENCFF428UWW	bed narrowPeak	bed	narrowPeak	conservative IDR thresholded peaks	GRCh38	ENCSR068ZQR	HepG2	ZNF777-human	ENCODE Processing Pipeline	ee6b57da9f77f1e28cc5d96578065fa0
ENCFF460TXX	bed narrowPeak	bed	narrowPeak	conservative IDR thresholded peaks	GRCh38	ENCSR272TOJ	HepG2	DLX6-human	ENCODE Processing Pipeline	b08324403f0391ea2be25b4537402a5c
ENCFF359JWK	bed narrowPeak	bed	narrowPeak	conservative IDR thresholded peaks	GRCh38	ENCSR357YPP	HepG2	ZNF124-human	ENCODE Processing Pipeline	cccf60c11c68f6fe604448983e17b362
ENCFF034RYJ	bed narrowPeak	bed	narrowPeak	conservative IDR thresholded peaks	GRCh38	ENCSR363ASY	HepG2	ZNF629-human	ENCODE Processing Pipeline	4ead5e4dda655081f16ca10f9604e6f3
ENCFF825QLF	bed narrowPeak	bed	narrowPeak	conservative IDR thresholded peaks	GRCh38	ENCSR911MML	HepG2	TCF3-human	ENCODE Processing Pipeline	22b8d64e8e00f4a1543706ab96e4eeb4
ENCFF499KOY	bed narrowPeak	bed	narrowPeak	conservative IDR thresholded peaks	GRCh38	ENCSR173USN	HepG2	ZBTB43-human	ENCODE Processing Pipeline	549912391683fc34e64e1d1121d0cf87
ENCFF885NXZ	bed narrowPeak	bed	narrowPeak	conservative IDR thresholded peaks	GRCh38	ENCSR561BQM	HepG2	SIX1-human	ENCODE Processing Pipeline	342968131fd9cb08ec6308593e3a77f6
ENCFF701DTE	bed narrowPeak	bed	narrowPeak	conservative IDR thresholded peaks	GRCh38	ENCSR980EGJ	HepG2	TP53-human	ENCODE Processing Pipeline	9c8da26afab17dcf6286dec64d0fd806
ENCFF182JRE	bed narrowPeak	bed	narrowPeak	conservative IDR thresholded peaks	GRCh38	ENCSR581KCO	HepG2	MYBL2-human	ENCODE Processing Pipeline	dd1228d329b80f46d3d49b686da6df77
ENCFF765MRZ	bed narrowPeak	bed	narrowPeak	conservative IDR thresholded peaks	GRCh38	ENCSR700USV	HepG2	LRRFIP1-human	ENCODE Processing Pipeline	0f8d2d1482cbd472c08e1f55a28cd880
ENCFF748PEB	bed narrowPeak	bed	narrowPeak	conservative IDR thresholded peaks	GRCh38	ENCSR915APT	HepG2	ZCCHC11-human	ENCODE Processing Pipeline	ca338f27f75e5b3a99eca6c985137950
ENCFF248GRD	bed narrowPeak	bed	narrowPeak	conservative IDR thresholded peaks	GRCh38	ENCSR696MBC	HepG2	SRSF4-human	ENCODE Processing Pipeline	b8e80add60660cfe7ff9dc358b0e507a
ENCFF345UAC	bed narrowPeak	bed	narrowPeak	conservative IDR thresholded peaks	GRCh38	ENCSR331HWO	HepG2	ZBTB1-human	ENCODE Processing Pipeline	d38157f74a9890d60991de4057d2590a
ENCFF023LJV	bed narrowPeak	bed	narrowPeak	conservative IDR thresholded peaks	GRCh38	ENCSR000BLW	HepG2	EP300-human	ENCODE Processing Pipeline	46adc32784a5cdba0cee185d374e45a5
ENCFF424JGX	bed narrowPeak	bed	narrowPeak	conservative IDR thresholded peaks	GRCh38	ENCSR656SIB	HepG2	ZBED5-human	ENCODE Processing Pipeline	5bbed5319e2d44470cfd887b5f669ab8
ENCFF464IZM	bed narrowPeak	bed	narrowPeak	conservative IDR thresholded peaks	GRCh38	ENCSR590CNM	HepG2	GATA4-human	ENCODE Processing Pipeline	d1c0a4627cf812a7978c059bde91b4aa
ENCFF183UEL	bed narrowPeak	bed	narrowPeak	conservative IDR thresholded peaks	GRCh38	ENCSR639UKJ	HepG2	MLLT10-human	ENCODE Processing Pipeline	287a6cdc5132e93458f5f84319b4b5a2
ENCFF885XWO	bed narrowPeak	bed	narrowPeak	conservative IDR thresholded peaks	GRCh38	ENCSR000EDQ	HepG2	RCOR1-human	ENCODE Processing Pipeline	52827b3e113baf0aba119a6cbfd944ff
ENCFF333ZPM	bed narrowPeak	bed	narrowPeak	conservative IDR thresholded peaks	GRCh38	ENCSR369TCR	HepG2	ZNF331-human	ENCODE Processing Pipeline	d756d0b929b515a437d45738f7eb161c
ENCFF733MQF	bed narrowPeak	bed	narrowPeak	conservative IDR thresholded peaks	GRCh38	ENCSR481QLH	HepG2	NR3C1-human	ENCODE Processing Pipeline	0da411665099a0074a93004dd6bb23d3
ENCFF640ZVQ	bed narrowPeak	bed	narrowPeak	conservative IDR thresholded peaks	GRCh38	ENCSR118LGS	HepG2	TSC22D2-human	ENCODE Processing Pipeline	4ff35a5a4fd6a5272b6d595c00c0e6b4
ENCFF381EWF	bed narrowPeak	bed	narrowPeak	conservative IDR thresholded peaks	GRCh38	ENCSR469GZL	HepG2	LCOR-human	ENCODE Processing Pipeline	160d2864ee54009b9c20db720521cfc4
ENCFF743BHX	bed narrowPeak	bed	narrowPeak	conservative IDR thresholded peaks	GRCh38	ENCSR563SHQ	HepG2	ZFP36L2-human	ENCODE Processing Pipeline	a3bb7cf27fd65ab69f456c02ba529865
ENCFF463MRT	bed narrowPeak	bed	narrowPeak	conservative IDR thresholded peaks	GRCh38	ENCSR519QAA	HepG2	HNRNPK-human	ENCODE Processing Pipeline	2744e27bcf9e664b3aa062d447aa5c08
ENCFF236FRR	bed narrowPeak	bed	narrowPeak	conservative IDR thresholded peaks	GRCh38	ENCSR313MMD	HepG2	ZNF263-human	ENCODE Processing Pipeline	42c18b5e990785ce785e8347a979928e
ENCFF200ULH	bed narrowPeak	bed	narrowPeak	conservative IDR thresholded peaks	GRCh38	ENCSR249EYB	HepG2	FOSL2-human	ENCODE Processing Pipeline	1865f1ddcf1afe829ce644e1e5563739
ENCFF028CNE	bed narrowPeak	bed	narrowPeak	conservative IDR thresholded peaks	GRCh38	ENCSR011INW	HepG2	PRDM15-human	ENCODE Processing Pipeline	85de8a5b501f5e6de84522e5ff56e72d
ENCFF842COU	bed narrowPeak	bed	narrowPeak	conservative IDR thresholded peaks	GRCh38	ENCSR711KBM	HepG2	ZNF12-human	ENCODE Processing Pipeline	41dba895f47e10f94a9bcb58746c1945
ENCFF962QOB	bed narrowPeak	bed	narrowPeak	conservative IDR thresholded peaks	GRCh38	ENCSR981BHT	HepG2	ADNP-human	ENCODE Processing Pipeline	0014e39efd28bac4479e6142f67f52ef
ENCFF759WME	bed narrowPeak	bed	narrowPeak	conservative IDR thresholded peaks	GRCh38	ENCSR956OSX	HepG2	ONECUT1-human	ENCODE Processing Pipeline	00c51569fb5e4323c8934faa1a862083
ENCFF392AXI	bed narrowPeak	bed	narrowPeak	conservative IDR thresholded peaks	GRCh38	ENCSR800JRG	HepG2	TEAD4-human	ENCODE Processing Pipeline	04f6de6e6bf9ba7d2462ea805357ca10
ENCFF965ADE	bed narrowPeak	bed	narrowPeak	conservative IDR thresholded peaks	GRCh38	ENCSR998YJI	HepG2	ZNF503-human	ENCODE Processing Pipeline	1c6f9b37db23cd52233fef3500200a61
ENCFF968XPF	bed narrowPeak	bed	narrowPeak	conservative IDR thresholded peaks	GRCh38	ENCSR949OEV	HepG2	ZFY-human	ENCODE Processing Pipeline	df89b5f8d64cad3466cf762cce4eb454
ENCFF389HNP	bed narrowPeak	bed	narrowPeak	conservative IDR thresholded peaks	GRCh38	ENCSR479RZV	HepG2	CBFB-human	ENCODE Processing Pipeline	78225b4ea0bca0128b20e0f928403291
ENCFF447QQH	bed narrowPeak	bed	narrowPeak	conservative IDR thresholded peaks	GRCh38	ENCSR398TMP	HepG2	MYNN-human	ENCODE Processing Pipeline	27c55c3253ff340d658fd9eb459f49bc
ENCFF095JZV	bed narrowPeak	bed	narrowPeak	conservative IDR thresholded peaks	GRCh38	ENCSR959COF	HepG2	ZBTB10-human	ENCODE Processing Pipeline	d142e5bbf17474676e507c2f8fc44871
ENCFF396EWL	bed narrowPeak	bed	narrowPeak	conservative IDR thresholded peaks	GRCh38	ENCSR000EEI	HepG2	JUND-human	ENCODE Processing Pipeline	7d44f565ff6873009c9dbc2d7f550888
ENCFF304HWM	bed narrowPeak	bed	narrowPeak	conservative IDR thresholded peaks	GRCh38	ENCSR310OZS	HepG2	NR5A1-human	ENCODE Processing Pipeline	a9e1d67d5e26f46131e71f75c092645f
ENCFF273IOC	bed narrowPeak	bed	narrowPeak	conservative IDR thresholded peaks	GRCh38	ENCSR000EEC	HepG2	MAFF-human	ENCODE Processing Pipeline	aeee172218b5b7c7d3c3f4362e58307f
ENCFF295AZL	bed narrowPeak	bed	narrowPeak	conservative IDR thresholded peaks	GRCh38	ENCSR101FJU	HepG2	ZNF384-human	ENCODE Processing Pipeline	17b5b920cf539b256988cc9ea48a775d
ENCFF158NBU	bed narrowPeak	bed	narrowPeak	conservative IDR thresholded peaks	GRCh38	ENCSR407BEZ	HepG2	ZHX2-human	ENCODE Processing Pipeline	16b18a3626ee12ac0d13fd007e35e488
ENCFF988ZSS	bed narrowPeak	bed	narrowPeak	conservative IDR thresholded peaks	GRCh38	ENCSR157CAU	HepG2	ZKSCAN1-human	ENCODE Processing Pipeline	3b5b598b0c0049faa1f65aa6d3b4a54d
ENCFF179REL	bed narrowPeak	bed	narrowPeak	conservative IDR thresholded peaks	GRCh38	ENCSR382XLA	HepG2	ZFP36-human	ENCODE Processing Pipeline	401f9bce99950600c68ac99a6560cd5a
ENCFF487KTD	bed narrowPeak	bed	narrowPeak	conservative IDR thresholded peaks	GRCh38	ENCSR681WHQ	HepG2	ETS1-human	ENCODE Processing Pipeline	0ad5ec954b6cacc4590ab71cc1a76aee
ENCFF347MTY	bed narrowPeak	bed	narrowPeak	conservative IDR thresholded peaks	GRCh38	ENCSR452YHM	HepG2	SIN3B-human	ENCODE Processing Pipeline	5b2eec713c30f1bb3c1a718efb60423b
ENCFF207MUN	bed narrowPeak	bed	narrowPeak	conservative IDR thresholded peaks	GRCh38	ENCSR000EEE	HepG2	CEBPB-human	ENCODE Processing Pipeline	f200a436714ffd89c191ddb929e66184
ENCFF222NHS	bed narrowPeak	bed	narrowPeak	conservative IDR thresholded peaks	GRCh38	ENCSR000BGL	HepG2	SIN3A-human	ENCODE Processing Pipeline	9bbfe30194e0b73a60e4024b474b05a9
ENCFF409DRF	bed narrowPeak	bed	narrowPeak	conservative IDR thresholded peaks	GRCh38	ENCSR928API	HepG2	RFX1-human	ENCODE Processing Pipeline	88d4bfa71e90eb5fec39a406c126fefe
ENCFF042DUJ	bed narrowPeak	bed	narrowPeak	conservative IDR thresholded peaks	GRCh38	ENCSR000BNT	HepG2	YY1-human	ENCODE Processing Pipeline	e27d3e59130cced68f3a24907ce637b4
ENCFF902EMG	bed narrowPeak	bed	narrowPeak	conservative IDR thresholded peaks	GRCh38	ENCSR000EED	HepG2	CHD2-human	ENCODE Processing Pipeline	838c4f000e56261b27bc500905c337e2
ENCFF549YFK	bed narrowPeak	bed	narrowPeak	conservative IDR thresholded peaks	GRCh38	ENCSR620YNB	HepG2	KAT2B-human	ENCODE Processing Pipeline	1f9e45a368091fe53a063100592973a2
ENCFF852MHW	bed narrowPeak	bed	narrowPeak	conservative IDR thresholded peaks	GRCh38	ENCSR444LIN	HepG2	TCF7-human	ENCODE Processing Pipeline	22ab6d7729d433c7a4f050fb64732969
ENCFF655FUP	bed narrowPeak	bed	narrowPeak	conservative IDR thresholded peaks	GRCh38	ENCSR826YMT	HepG2	SMAD4-human	ENCODE Processing Pipeline	65647343af687be647169ebe6e8810ee
ENCFF608OHW	bed narrowPeak	bed	narrowPeak	conservative IDR thresholded peaks	GRCh38	ENCSR092OVN	HepG2	FOXA3-human	ENCODE Processing Pipeline	438a855aa808a80b2c2dfe0f2c636f35
ENCFF650ZHD	bed narrowPeak	bed	narrowPeak	conservative IDR thresholded peaks	GRCh38	ENCSR210HBN	HepG2	IKZF5-human	ENCODE Processing Pipeline	492aa2c470464f961fc942b6dd45c0a3
ENCFF577PUV	bed narrowPeak	bed	narrowPeak	conservative IDR thresholded peaks	GRCh38	ENCSR115PIK	HepG2	MIER2-human	ENCODE Processing Pipeline	e454783206cba7ce7269975b442309a5
ENCFF429HYI	bed narrowPeak	bed	narrowPeak	conservative IDR thresholded peaks	GRCh38	ENCSR327RFM	HepG2	PAF1-human	ENCODE Processing Pipeline	e4592f16afb18d6d5b9048e13f183a15
ENCFF932NJV	bed narrowPeak	bed	narrowPeak	conservative IDR thresholded peaks	GRCh38	ENCSR029ARE	HepG2	ZNF773-human	ENCODE Processing Pipeline	c40f75ca6f1a620a61945c2d390cf5fb
ENCFF926MTA	bed narrowPeak	bed	narrowPeak	conservative IDR thresholded peaks	GRCh38	ENCSR269TNX	HepG2	GABPA-human	ENCODE Processing Pipeline	b54ea09bd9193576336854734b1b642a
ENCFF344JCK	bed narrowPeak	bed	narrowPeak	conservative IDR thresholded peaks	GRCh38	ENCSR754MUD	HepG2	SKI-human	ENCODE Processing Pipeline	cb77105d0f311a63aadc963f1acee4c0
ENCFF023LOS	bed narrowPeak	bed	narrowPeak	conservative IDR thresholded peaks	GRCh38	ENCSR752NDX	HepG2	ZNF282-human	ENCODE Processing Pipeline	bca2628bab5651e66e2baac2da9c08c0
ENCFF793YUM	bed narrowPeak	bed	narrowPeak	conservative IDR thresholded peaks	GRCh38	ENCSR988ZSI	HepG2	RERE-human	ENCODE Processing Pipeline	0d5ffd63997bc31540857c5ab86981d8
ENCFF016NUM	bed narrowPeak	bed	narrowPeak	conservative IDR thresholded peaks	GRCh38	ENCSR633OVO	HepG2	RFX3-human	ENCODE Processing Pipeline	e264de3145cfcb772a3398cdb9c1beda
ENCFF308QFT	bed narrowPeak	bed	narrowPeak	conservative IDR thresholded peaks	GRCh38	ENCSR243LNQ	HepG2	PRPF4-human	ENCODE Processing Pipeline	54aed9c5eb44c7649ddaaa024e8a4ed6
ENCFF452TPH	bed narrowPeak	bed	narrowPeak	conservative IDR thresholded peaks	GRCh38	ENCSR107DKT	HepG2	SP140L-human	ENCODE Processing Pipeline	317ff2244da551a3bc9c1f4a09c0ee51
ENCFF793VQT	bed narrowPeak	bed	narrowPeak	conservative IDR thresholded peaks	GRCh38	ENCSR545FXC	HepG2	ATF7-human	ENCODE Processing Pipeline	84ee170b523a2373ac129506e3509925
ENCFF135EPJ	bed narrowPeak	bed	narrowPeak	conservative IDR thresholded peaks	GRCh38	ENCSR571PDN	HepG2	SSRP1-human	ENCODE Processing Pipeline	a3c36ef8180ee34a32557dd92938b13e
ENCFF615GQC	bed narrowPeak	bed	narrowPeak	conservative IDR thresholded peaks	GRCh38	ENCSR396SOH	HepG2	ZNF792-human	ENCODE Processing Pipeline	310cc414cf579e49d01a46c3a1637630
ENCFF863TTH	bed narrowPeak	bed	narrowPeak	conservative IDR thresholded peaks	GRCh38	ENCSR798IJO	HepG2	NR2F6-human	ENCODE Processing Pipeline	6f9bab0e691df46a8f5d3bfeaedf6870
ENCFF973QOP	bed narrowPeak	bed	narrowPeak	conservative IDR thresholded peaks	GRCh38	ENCSR000EDT	HepG2	BHLHE40-human	ENCODE Processing Pipeline	5666c15edf9319a5e4b8f2319f96ee4e
ENCFF615DJU	bed narrowPeak	bed	narrowPeak	conservative IDR thresholded peaks	GRCh38	ENCSR624GNZ	HepG2	SRSF9-human	ENCODE Processing Pipeline	31ca680e191b82e84b3ed3e55b72ef25
ENCFF222QWW	bed narrowPeak	bed	narrowPeak	conservative IDR thresholded peaks	GRCh38	ENCSR115BLD	HepG2	KDM1A-human	ENCODE Processing Pipeline	338ac0ba0f37eae8fe847bdccf1b2a37
ENCFF565SBG	bed narrowPeak	bed	narrowPeak	conservative IDR thresholded peaks	GRCh38	ENCSR000EEL	HepG2	TBP-human	ENCODE Processing Pipeline	54ff87b63c74e55d5a451d3f296161a0
ENCFF704DSK	bed narrowPeak	bed	narrowPeak	conservative IDR thresholded peaks	GRCh38	ENCSR000BLE	HepG2	FOXA1-human	ENCODE Processing Pipeline	ad2940684d83678e16912cd0bb8ad474
ENCFF463GXC	bed narrowPeak	bed	narrowPeak	conservative IDR thresholded peaks	GRCh38	ENCSR769CWW	HepG2	ATF6-human	ENCODE Processing Pipeline	1b592a52718f1d6f756ef4b7d8e17a8e
ENCFF845NWV	bed narrowPeak	bed	narrowPeak	conservative IDR thresholded peaks	GRCh38	ENCSR046DIG	HepG2	DDIT3-human	ENCODE Processing Pipeline	5b2ff84f08cbe1b570d38b6fc481985f
ENCFF630MSZ	bed narrowPeak	bed	narrowPeak	conservative IDR thresholded peaks	GRCh38	ENCSR156APP	HepG2	PTBP1-human	ENCODE Processing Pipeline	19aa4a5a21e6e86abd19fc3a762657ff
ENCFF271PYC	bed narrowPeak	bed	narrowPeak	conservative IDR thresholded peaks	GRCh38	ENCSR000BOT	HepG2	REST-human	ENCODE Processing Pipeline	970a5042a7c5b8f859f9e54b815cb013
ENCFF131ZEU	bed narrowPeak	bed	narrowPeak	conservative IDR thresholded peaks	GRCh38	ENCSR000EEK	HepG2	JUN-human	ENCODE Processing Pipeline	8f1c0de170581b7f89f891576b9470aa
ENCFF337SRB	bed narrowPeak	bed	narrowPeak	conservative IDR thresholded peaks	GRCh38	ENCSR247XFV	HepG2	CCAR2-human	ENCODE Processing Pipeline	c4516339b4b02b37aac12afa601a0a33
ENCFF971PRU	bed narrowPeak	bed	narrowPeak	conservative IDR thresholded peaks	GRCh38	ENCSR872ZHM	HepG2	KDM5A-human	ENCODE Processing Pipeline	98dcdd5c9ffe6410b2a65803063518c8
ENCFF236SLK	bed narrowPeak	bed	narrowPeak	conservative IDR thresholded peaks	GRCh38	ENCSR616OSG	HepG2	KLF11-human	ENCODE Processing Pipeline	e51075c0f00c13fbcac1f330329d44ab
ENCFF460HFX	bed narrowPeak	bed	narrowPeak	conservative IDR thresholded peaks	GRCh38	ENCSR136OFY	HepG2	NR2F1-human	ENCODE Processing Pipeline	b447fedef4f7baded4cea78d4f5e9397
ENCFF997KQI	bed narrowPeak	bed	narrowPeak	conservative IDR thresholded peaks	GRCh38	ENCSR171FUX	HepG2	FOXK2-human	ENCODE Processing Pipeline	0579923cb1ab1aa830f422f5ebb282c5
ENCFF690CMF	bed narrowPeak	bed	narrowPeak	conservative IDR thresholded peaks	GRCh38	ENCSR288ZFV	HepG2	ATF4-human	ENCODE Processing Pipeline	9e443c87e43a6bf8bc7fed9df86de3d4
ENCFF022SPK	bed narrowPeak	bed	narrowPeak	conservative IDR thresholded peaks	GRCh38	ENCSR460YAM	HepG2	SP1-human	ENCODE Processing Pipeline	c4f04cbe6511ff8cd158ec636152c3c6
ENCFF586SMO	bed narrowPeak	bed	narrowPeak	conservative IDR thresholded peaks	GRCh38	ENCSR803IYP	HepG2	ZBTB49-human	ENCODE Processing Pipeline	69e87da2465b50a5c4a26370881de27d
ENCFF746BIW	bed narrowPeak	bed	narrowPeak	conservative IDR thresholded peaks	GRCh38	ENCSR289PSX	HepG2	PRDM10-human	ENCODE Processing Pipeline	080c0160e08778630b489e558356ccd0
ENCFF347JXF	bed narrowPeak	bed	narrowPeak	conservative IDR thresholded peaks	GRCh38	ENCSR549PAU	HepG2	ZBTB21-human	ENCODE Processing Pipeline	63d33c9e7e9f066423ac9e650270efd0
ENCFF253ECF	bed narrowPeak	bed	narrowPeak	conservative IDR thresholded peaks	GRCh38	ENCSR843QIL	HepG2	ATAD3A-human	ENCODE Processing Pipeline	01f544e261505325cb7feb5f3b604c87
ENCFF024AEZ	bed narrowPeak	bed	narrowPeak	conservative IDR thresholded peaks	GRCh38	ENCSR658YLN	HepG2	PATZ1-human	ENCODE Processing Pipeline	4eed927c6bdbc465ba76529dec5fdb85
ENCFF496AGX	bed narrowPeak	bed	narrowPeak	conservative IDR thresholded peaks	GRCh38	ENCSR237RPW	HepG2	ZNF326-human	ENCODE Processing Pipeline	5d3613dec78d3e7939147a397bfbc0ca
ENCFF269IHN	bed narrowPeak	bed	narrowPeak	conservative IDR thresholded peaks	GRCh38	ENCSR474YDA	HepG2	YEATS4-human	ENCODE Processing Pipeline	ebccf8c498d3fdb4732cd4fad4e3da96
ENCFF764XBK	bed narrowPeak	bed	narrowPeak	conservative IDR thresholded peaks	GRCh38	ENCSR080UEM	HepG2	ZNF143-human	ENCODE Processing Pipeline	3ef9db66f3cd4e488cd3da1a466510e7
ENCFF119YIG	bed narrowPeak	bed	narrowPeak	conservative IDR thresholded peaks	GRCh38	ENCSR395MHA	HepG2	BRD4-human	ENCODE Processing Pipeline	ab7d24adcac0125729183c7e574748a2
ENCFF277LHR	bed narrowPeak	bed	narrowPeak	conservative IDR thresholded peaks	GRCh38	ENCSR369YUK	HepG2	FOXP1-human	ENCODE Processing Pipeline	19ba166b910921d2d0f90c62a2277d94
ENCFF205NPO	bed narrowPeak	bed	narrowPeak	conservative IDR thresholded peaks	GRCh38	ENCSR923UTX	HepG2	NONO-human	ENCODE Processing Pipeline	83fccdbac1aa1f829ef8eaf0346fb937
ENCFF690TBO	bed narrowPeak	bed	narrowPeak	conservative IDR thresholded peaks	GRCh38	ENCSR988LZG	HepG2	ARID4B-human	ENCODE Processing Pipeline	abcce5b1b0f96d5ee5638e646a9cff48
ENCFF632WZL	bed narrowPeak	bed	narrowPeak	conservative IDR thresholded peaks	GRCh38	ENCSR069JKP	HepG2	TFDP2-human	ENCODE Processing Pipeline	2c6375cbcee780d6ffeac42d8258e659
ENCFF234KOS	bed narrowPeak	bed	narrowPeak	conservative IDR thresholded peaks	GRCh38	ENCSR076KLJ	HepG2	ZNF276-human	ENCODE Processing Pipeline	163b358f83248fe25dbd6afa08d7875e
ENCFF960SAF	bed narrowPeak	bed	narrowPeak	conservative IDR thresholded peaks	GRCh38	ENCSR692GFR	HepG2	KMT2A-human	ENCODE Processing Pipeline	58d906022ebee12ddedd75ad12154d62
ENCFF916LHV	bed narrowPeak	bed	narrowPeak	conservative IDR thresholded peaks	GRCh38	ENCSR525YFS	HepG2	ZBTB40-human	ENCODE Processing Pipeline	b5e55f51a5edf84310268717cd6a8a81
ENCFF488UEC	bed narrowPeak	bed	narrowPeak	conservative IDR thresholded peaks	GRCh38	ENCSR435ARI	HepG2	FOXM1-human	ENCODE Processing Pipeline	d298f6561985f759db8b293426e348a6
ENCFF509VPA	bed narrowPeak	bed	narrowPeak	conservative IDR thresholded peaks	GRCh38	ENCSR717ZZW	HepG2	E2F1-human	ENCODE Processing Pipeline	ab348c921f0a1266da67097dfbbb433c
ENCFF731WIR	bed narrowPeak	bed	narrowPeak	conservative IDR thresholded peaks	GRCh38	ENCSR198BHH	HepG2	ZNF550-human	ENCODE Processing Pipeline	bc72180d2e3e8374c0d8e4cc3d45f19f
ENCFF072ENL	bed narrowPeak	bed	narrowPeak	conservative IDR thresholded peaks	GRCh38	ENCSR532WFC	HepG2	ZBTB14-human	ENCODE Processing Pipeline	d7e73ea276b7e7f4af2bef131812176c
ENCFF033TLV	bed narrowPeak	bed	narrowPeak	conservative IDR thresholded peaks	GRCh38	ENCSR322ULL	HepG2	ZBTB7B-human	ENCODE Processing Pipeline	f24fbdd0c51b82149c4476740af45980
ENCFF193QNN	bed narrowPeak	bed	narrowPeak	conservative IDR thresholded peaks	GRCh38	ENCSR512ECF	HepG2	ZNF142-human	ENCODE Processing Pipeline	c834bbd2bcce06b8af97706c0ce4faa3
ENCFF224UON	bed narrowPeak	bed	narrowPeak	conservative IDR thresholded peaks	GRCh38	ENCSR213QOZ	HepG2	SMAD1-human	ENCODE Processing Pipeline	59cb160e8eeb1cc4e2bdfbc8a102936d
ENCFF259TEE	bed narrowPeak	bed	narrowPeak	conservative IDR thresholded peaks	GRCh38	ENCSR325VYA	HepG2	ZNF557-human	ENCODE Processing Pipeline	96e9b4a81cf44d88ff51205333360d73
ENCFF573HLA	bed narrowPeak	bed	narrowPeak	conservative IDR thresholded peaks	GRCh38	ENCSR123GPC	HepG2	THAP9-human	ENCODE Processing Pipeline	e3037b8baec2a40febd88b1515eb301f
ENCFF718SEF	bed narrowPeak	bed	narrowPeak	conservative IDR thresholded peaks	GRCh38	ENCSR621PAN	HepG2	HINFP-human	ENCODE Processing Pipeline	fc4872dd9d8f71550a3ac34711b3f8fc
ENCFF876YSX	bed narrowPeak	bed	narrowPeak	conservative IDR thresholded peaks	GRCh38	ENCSR020CLV	HepG2	ZNF891-human	ENCODE Processing Pipeline	775547bb2606f16e05ff7e529c5e2de0
ENCFF997DRI	bed narrowPeak	bed	narrowPeak	conservative IDR thresholded peaks	GRCh38	ENCSR897LDT	HepG2	GATA2-human	ENCODE Processing Pipeline	d28d9b5db5800c153a4e3b9dd89e8a62
ENCFF217BFK	bed narrowPeak	bed	narrowPeak	conservative IDR thresholded peaks	GRCh38	ENCSR854JES	HepG2	POLR2G-human	ENCODE Processing Pipeline	6b53b52d5607283061961b4486c24cd0
ENCFF838QKQ	bed narrowPeak	bed	narrowPeak	conservative IDR thresholded peaks	GRCh38	ENCSR529JYA	HepG2	HCFC1-human	ENCODE Processing Pipeline	ec621c4815dbe5b77089f141e3252369
ENCFF338JPJ	bed narrowPeak	bed	narrowPeak	conservative IDR thresholded peaks	GRCh38	ENCSR966PJY	HepG2	MIXL1-human	ENCODE Processing Pipeline	1f5c9e6da03aafd682a469f77cbb3a09
ENCFF137NDG	bed narrowPeak	bed	narrowPeak	conservative IDR thresholded peaks	GRCh38	ENCSR000EDP	HepG2	ARID3A-human	ENCODE Processing Pipeline	82bec8127879eb7a5ff1f9d6efd37e78
ENCFF740UST	bed narrowPeak	bed	narrowPeak	conservative IDR thresholded peaks	GRCh38	ENCSR430JGJ	HepG2	THRB-human	ENCODE Processing Pipeline	8ba0b52d833e3fa006869f411745a79a
ENCFF492YUE	bed narrowPeak	bed	narrowPeak	conservative IDR thresholded peaks	GRCh38	ENCSR745VSQ	HepG2	GMEB2-human	ENCODE Processing Pipeline	5356e15fde55c322daf10cabfc3b7c42
ENCFF407YHS	bed narrowPeak	bed	narrowPeak	conservative IDR thresholded peaks	GRCh38	ENCSR757EKM	HepG2	KLF6-human	ENCODE Processing Pipeline	65a454abefd3f7d5c4ef89070d746827
ENCFF113GDJ	bed narrowPeak	bed	narrowPeak	conservative IDR thresholded peaks	GRCh38	ENCSR182QWU	HepG2	ZNF3-human	ENCODE Processing Pipeline	bfb6d26e637918ab8f6a98a7d8db76e5
ENCFF808CXM	bed narrowPeak	bed	narrowPeak	conservative IDR thresholded peaks	GRCh38	ENCSR508LMH	HepG2	ASH2L-human	ENCODE Processing Pipeline	e4ac8d8cb857b5017a1463fbaec5226d
ENCFF029RXI	bed narrowPeak	bed	narrowPeak	conservative IDR thresholded peaks	GRCh38	ENCSR431FOF	HepG2	CHD4-human	ENCODE Processing Pipeline	8e7ab93c17c295ca9eeb1393d3939fe5
ENCFF049HEP	bed narrowPeak	bed	narrowPeak	conservative IDR thresholded peaks	GRCh38	ENCSR794LVK	HepG2	ARNTL-human	ENCODE Processing Pipeline	1ff6cba0e70a579f450e07843056eb33
ENCFF933XNU	bed narrowPeak	bed	narrowPeak	conservative IDR thresholded peaks	GRCh38	ENCSR000EDW	HepG2	SMC3-human	ENCODE Processing Pipeline	2264f5e71aa3f9c822f9ffcd7bae862e
ENCFF851IPG	bed narrowPeak	bed	narrowPeak	conservative IDR thresholded peaks	GRCh38	ENCSR054FKH	HepG2	RAD21-human	ENCODE Processing Pipeline	153deac36ee1393d6278d753ac7abea3
ENCFF416QPD	bed narrowPeak	bed	narrowPeak	conservative IDR thresholded peaks	GRCh38	ENCSR340BXT	HepG2	KAT7-human	ENCODE Processing Pipeline	2565d1112599c8b8ba9eb148c94fcf46
ENCFF130WFH	bed narrowPeak	bed	narrowPeak	conservative IDR thresholded peaks	GRCh38	ENCSR253OON	HepG2	ATF1-human	ENCODE Processing Pipeline	cd370fdc91496589c0d911d382b23498
ENCFF388MQU	bed narrowPeak	bed	narrowPeak	conservative IDR thresholded peaks	GRCh38	ENCSR407BPU	HepG2	ZNF609-human	ENCODE Processing Pipeline	ae6869d169ea6baf01c75d9a7d96e132
ENCFF293DBX	bed narrowPeak	bed	narrowPeak	conservative IDR thresholded peaks	GRCh38	ENCSR795CKZ	HepG2	ZSCAN30-human	ENCODE Processing Pipeline	f95d415b23b5c56c6a36dc6d43d013d0
ENCFF152JUI	bed narrowPeak	bed	narrowPeak	conservative IDR thresholded peaks	GRCh38	ENCSR775YXE	HepG2	ZBTB37-human	ENCODE Processing Pipeline	65673d8bf190859756fc0d99b1a87a80
ENCFF846OVB	bed narrowPeak	bed	narrowPeak	conservative IDR thresholded peaks	GRCh38	ENCSR562POI	HepG2	THAP11-human	ENCODE Processing Pipeline	7a202780d6387059bd74d8952d68fa23
ENCFF256XPZ	bed narrowPeak	bed	narrowPeak	conservative IDR thresholded peaks	GRCh38	ENCSR235OVI	HepG2	NFKBIZ-human	ENCODE Processing Pipeline	93d92b550f884bb75dcce0bcb45485b8
ENCFF084VQB	bed narrowPeak	bed	narrowPeak	conservative IDR thresholded peaks	GRCh38	ENCSR596FEL	HepG2	RBPJ-human	ENCODE Processing Pipeline	a8cec7bce28726839285958961040262
ENCFF856VYT	bed narrowPeak	bed	narrowPeak	conservative IDR thresholded peaks	GRCh38	ENCSR055ZIA	HepG2	ZNF570-human	ENCODE Processing Pipeline	a2d21433fc629e97b69b42f5579c9864
ENCFF654RZY	bed narrowPeak	bed	narrowPeak	conservative IDR thresholded peaks	GRCh38	ENCSR181ABP	HepG2	ZNF768-human	ENCODE Processing Pipeline	efd7c8f2f38ee2675a7180d9b9aedff9
ENCFF132QXR	bed narrowPeak	bed	narrowPeak	conservative IDR thresholded peaks	GRCh38	ENCSR019NPF	HepG2	SP5-human	ENCODE Processing Pipeline	9a810137e47013f2da2a281a28f1b3bf
ENCFF459PYY	bed narrowPeak	bed	narrowPeak	conservative IDR thresholded peaks	GRCh38	ENCSR441KFW	HepG2	MXD4-human	ENCODE Processing Pipeline	e6a63af85b1ebea4d48d2b8bde56aba7
ENCFF444KHX	bed narrowPeak	bed	narrowPeak	conservative IDR thresholded peaks	GRCh38	ENCSR925BFV	HepG2	GATAD2A-human	ENCODE Processing Pipeline	8c0c81baabb7fec72de77ef083265728
ENCFF842LKY	bed narrowPeak	bed	narrowPeak	conservative IDR thresholded peaks	GRCh38	ENCSR173CTF	HepG2	ZNF580-human	ENCODE Processing Pipeline	83ceb1fa92bd48f03a7cd3c2a72cc697
ENCFF387KML	bed narrowPeak	bed	narrowPeak	conservative IDR thresholded peaks	GRCh38	ENCSR925TWM	HepG2	ETV6-human	ENCODE Processing Pipeline	e4b1db778fe74271fb684ce016cf6084
ENCFF760OHO	bed narrowPeak	bed	narrowPeak	conservative IDR thresholded peaks	GRCh38	ENCSR417EWD	HepG2	FUBP3-human	ENCODE Processing Pipeline	976e3420b8f69b011b6bc7f6e9e998e7
ENCFF635RWF	bed narrowPeak	bed	narrowPeak	conservative IDR thresholded peaks	GRCh38	ENCSR886VSY	HepG2	ZNF224-human	ENCODE Processing Pipeline	c7e682791678f778b804a95bde38bab0
ENCFF995QXT	bed narrowPeak	bed	narrowPeak	conservative IDR thresholded peaks	GRCh38	ENCSR931SYA	HepG2	ZBTB46-human	ENCODE Processing Pipeline	c6688ad1bff8560c4108a4fbda2ea896
ENCFF948VRJ	bed narrowPeak	bed	narrowPeak	conservative IDR thresholded peaks	GRCh38	ENCSR553QMC	HepG2	ZNF7-human	ENCODE Processing Pipeline	70fb39dc648d32021c2731c7914e4eb2
ENCFF916WZZ	bed narrowPeak	bed	narrowPeak	conservative IDR thresholded peaks	GRCh38	ENCSR903ELW	HepG2	CREM-human	ENCODE Processing Pipeline	e63d511b662bc4e5aac5ce0799e79296
ENCFF162BJS	bed narrowPeak	bed	narrowPeak	conservative IDR thresholded peaks	GRCh38	ENCSR410FEH	HepG2	TBX2-human	ENCODE Processing Pipeline	e3d6954db2f3c2fccd97dfc6d507efe3
ENCFF927RTA	bed narrowPeak	bed	narrowPeak	conservative IDR thresholded peaks	GRCh38	ENCSR096IIB	HepG2	ETV5-human	ENCODE Processing Pipeline	27b988dc88f00f46bc1816d85420e6ad
ENCFF589EKK	bed narrowPeak	bed	narrowPeak	conservative IDR thresholded peaks	GRCh38	ENCSR808FFI	HepG2	ZKSCAN8-human	ENCODE Processing Pipeline	ee7be155a85f0f57a254eb4fbff307a2
ENCFF061FMV	bed narrowPeak	bed	narrowPeak	conservative IDR thresholded peaks	GRCh38	ENCSR142IGM	HepG2	CEBPA-human	ENCODE Processing Pipeline	d4f213a65552c269e80e43cd417be9a0
ENCFF987IVP	bed narrowPeak	bed	narrowPeak	conservative IDR thresholded peaks	GRCh38	ENCSR013RNH	HepG2	E2F2-human	ENCODE Processing Pipeline	3eaa08330afbf688347da07e8216b036
ENCFF825TUP	bed narrowPeak	bed	narrowPeak	conservative IDR thresholded peaks	GRCh38	ENCSR530ARJ	HepG2	PAXIP1-human	ENCODE Processing Pipeline	21e56413ce2844048b2b5b723d9da095
ENCFF418FOX	bed narrowPeak	bed	narrowPeak	conservative IDR thresholded peaks	GRCh38	ENCSR946PKH	HepG2	ZNF678-human	ENCODE Processing Pipeline	5ea2a903b639be4d1506e304e0303373
ENCFF848JMT	bed narrowPeak	bed	narrowPeak	conservative IDR thresholded peaks	GRCh38	ENCSR704IGU	HepG2	ZGPAT-human	ENCODE Processing Pipeline	f771948fc981d0665238d7e569ac3ed2
ENCFF145WWK	bed narrowPeak	bed	narrowPeak	conservative IDR thresholded peaks	GRCh38	ENCSR238QRG	HepG2	TBX3-human	ENCODE Processing Pipeline	191b83b2b0dd0525851a2b177c254186
ENCFF972RKU	bed narrowPeak	bed	narrowPeak	conservative IDR thresholded peaks	GRCh38	ENCSR481AIK	HepG2	ZBTB3-human	ENCODE Processing Pipeline	486cb3374fcf841d2359d6548225b2fd
ENCFF334AQD	bed narrowPeak	bed	narrowPeak	conservative IDR thresholded peaks	GRCh38	ENCSR232LLP	HepG2	FOXP4-human	ENCODE Processing Pipeline	519e3050f1dd6393aafa4a8f2ac0a0fa
ENCFF906KLB	bed narrowPeak	bed	narrowPeak	conservative IDR thresholded peaks	GRCh38	ENCSR184SVO	HepG2	ZBTB26-human	ENCODE Processing Pipeline	bdffb3ad8033fd552856c44852df85e3
ENCFF043KKC	bed narrowPeak	bed	narrowPeak	conservative IDR thresholded peaks	GRCh38	ENCSR558OMR	HepG2	TFDP1-human	ENCODE Processing Pipeline	57aa6b0efc7a7fc4de2143ddac14498a
ENCFF931ILD	bed narrowPeak	bed	narrowPeak	conservative IDR thresholded peaks	GRCh38	ENCSR485OYR	HepG2	ZBTB25-human	ENCODE Processing Pipeline	53f4e52df6646b03229724836c589400
ENCFF742ZEJ	bed narrowPeak	bed	narrowPeak	conservative IDR thresholded peaks	GRCh38	ENCSR922MQU	HepG2	FUBP1-human	ENCODE Processing Pipeline	9e150f7b6fae2fb5c6162a5e2bda3bd0
ENCFF713BCF	bed narrowPeak	bed	narrowPeak	conservative IDR thresholded peaks	GRCh38	ENCSR188EMJ	HepG2	SNAI1-human	ENCODE Processing Pipeline	654685841fda1758fb84aae9bf3af859
ENCFF773COA	bed narrowPeak	bed	narrowPeak	conservative IDR thresholded peaks	GRCh38	ENCSR000EEA	HepG2	RFX5-human	ENCODE Processing Pipeline	a4629744fd5ae5a045238ca0c27aeed4
ENCFF789ZJN	bed narrowPeak	bed	narrowPeak	conservative IDR thresholded peaks	GRCh38	ENCSR518KLO	HepG2	NRL-human	ENCODE Processing Pipeline	e025e165bea37ca96c25375bccfd0ea8
ENCFF231FHP	bed narrowPeak	bed	narrowPeak	conservative IDR thresholded peaks	GRCh38	ENCSR753KZY	HepG2	SATB2-human	ENCODE Processing Pipeline	f277a4d220c74cb6bdccb7ca694814e5
ENCFF670IOD	bed narrowPeak	bed	narrowPeak	conservative IDR thresholded peaks	GRCh38	ENCSR622AMZ	HepG2	ZNF761-human	ENCODE Processing Pipeline	b50e469b3bfb4d780ba45162bd3cc3d5
ENCFF718UWQ	bed narrowPeak	bed	narrowPeak	conservative IDR thresholded peaks	GRCh38	ENCSR895KNN	HepG2	DZIP1-human	ENCODE Processing Pipeline	78dc288ee61c8d27fd1162257f4fb9d3
ENCFF098AHH	bed narrowPeak	bed	narrowPeak	conservative IDR thresholded peaks	GRCh38	ENCSR164YJZ	HepG2	NFKB2-human	ENCODE Processing Pipeline	0da0b95169f8c019097c847a83ffa586
ENCFF714LPZ	bed narrowPeak	bed	narrowPeak	conservative IDR thresholded peaks	GRCh38	ENCSR856QJP	HepG2	ZNF775-human	ENCODE Processing Pipeline	e3e276b088b1bcad537a4da0df215fe6
ENCFF385UIF	bed narrowPeak	bed	narrowPeak	conservative IDR thresholded peaks	GRCh38	ENCSR734WFB	HepG2	ZNF697-human	ENCODE Processing Pipeline	b266e019fddfc7373def064f85a573b5
ENCFF228MLP	bed narrowPeak	bed	narrowPeak	conservative IDR thresholded peaks	GRCh38	ENCSR313VZG	HepG2	FIP1L1-human	ENCODE Processing Pipeline	9a289b27ec28dd212b96b819f4da4b59
ENCFF465GLH	bed narrowPeak	bed	narrowPeak	conservative IDR thresholded peaks	GRCh38	ENCSR599XKG	HepG2	HMGXB4-human	ENCODE Processing Pipeline	1572ed890ce2f666b42cc40f022dca1d
ENCFF306CIS	bed narrowPeak	bed	narrowPeak	conservative IDR thresholded peaks	GRCh38	ENCSR017XHZ	HepG2	ZNF707-human	ENCODE Processing Pipeline	60771040ccafa65d103b4d5d2fdb39cc
ENCFF866ZRE	bed narrowPeak	bed	narrowPeak	conservative IDR thresholded peaks	GRCh38	ENCSR523XCR	HepG2	RNF2-human	ENCODE Processing Pipeline	de440174059cf77de441b0d584a56034
ENCFF696UAH	bed narrowPeak	bed	narrowPeak	conservative IDR thresholded peaks	GRCh38	ENCSR009LIA	HepG2	ZNF10-human	ENCODE Processing Pipeline	48f51ce35e78bbf822f91412a3b4fe7a
ENCFF746PIJ	bed narrowPeak	bed	narrowPeak	conservative IDR thresholded peaks	GRCh38	ENCSR419KSZ	HepG2	NCOR1-human	ENCODE Processing Pipeline	b318f695f0cbd08aebb28390cc077df7
ENCFF628ORL	bed narrowPeak	bed	narrowPeak	conservative IDR thresholded peaks	GRCh38	ENCSR479PRL	HepG2	ZBTB4-human	ENCODE Processing Pipeline	3c0f5422beed2ef568de7e91543c8d08
ENCFF883RGN	bed narrowPeak	bed	narrowPeak	conservative IDR thresholded peaks	GRCh38	ENCSR704ENT	HepG2	ZNF776-human	ENCODE Processing Pipeline	8dcdf1c27b12868519dd9ac9f54be855
ENCFF833OHI	bed narrowPeak	bed	narrowPeak	conservative IDR thresholded peaks	GRCh38	ENCSR731UPJ	HepG2	ZFP41-human	ENCODE Processing Pipeline	b2c51d7260cbebae2607bbc7f23ee104
ENCFF737KKO	bed narrowPeak	bed	narrowPeak	conservative IDR thresholded peaks	GRCh38	ENCSR047BUZ	HepG2	ATF2-human	ENCODE Processing Pipeline	7deaa76d30edce0385cb3ac7909ac2ba
ENCFF655ABJ	bed narrowPeak	bed	narrowPeak	conservative IDR thresholded peaks	GRCh38	ENCSR931ZOM	HepG2	ZNF451-human	ENCODE Processing Pipeline	ce80b711e2e1b20a21d9131a998c8b2e
ENCFF945DTV	bed narrowPeak	bed	narrowPeak	conservative IDR thresholded peaks	GRCh38	ENCSR589SNT	HepG2	TFE3-human	ENCODE Processing Pipeline	608831420ca27f242a0bfc1e61968cb5
ENCFF512PIO	bed narrowPeak	bed	narrowPeak	conservative IDR thresholded peaks	GRCh38	ENCSR914HPP	HepG2	ZNF44-human	ENCODE Processing Pipeline	d913abf2a84bd09743c2e8f15aa5b3a3
ENCFF193YIR	bed narrowPeak	bed	narrowPeak	conservative IDR thresholded peaks	GRCh38	ENCSR517HGZ	HepG2	ZNF781-human	ENCODE Processing Pipeline	6c952fb1cd34887ab7278ee8a35eb181
ENCFF512NCZ	bed narrowPeak	bed	narrowPeak	conservative IDR thresholded peaks	GRCh38	ENCSR374MAS	HepG2	PITX1-human	ENCODE Processing Pipeline	9853311a913b724c4a4255ced95b1c58
ENCFF623NDC	bed narrowPeak	bed	narrowPeak	conservative IDR thresholded peaks	GRCh38	ENCSR347PUQ	HepG2	ZXDC-human	ENCODE Processing Pipeline	d5d6eebd9004368171992dd8c39946a8
ENCFF221DHS	bed narrowPeak	bed	narrowPeak	conservative IDR thresholded peaks	GRCh38	ENCSR159DQO	HepG2	ERF-human	ENCODE Processing Pipeline	f62a8c7cd7c811e2b6418e385b6b561e
ENCFF748JYG	bed narrowPeak	bed	narrowPeak	conservative IDR thresholded peaks	GRCh38	ENCSR145BHD	HepG2	NFRKB-human	ENCODE Processing Pipeline	24cd18a1180ae667c673fe42994af337
ENCFF120LIC	bed narrowPeak	bed	narrowPeak	conservative IDR thresholded peaks	GRCh38	ENCSR117CHD	HepG2	HOMEZ-human	ENCODE Processing Pipeline	2ea3becaa7748493650d0be46f4cb878
ENCFF632RQY	bed narrowPeak	bed	narrowPeak	conservative IDR thresholded peaks	GRCh38	ENCSR278JQG	HepG2	IKZF1-human	ENCODE Processing Pipeline	9c950fa71b220df9cd599f90e1a5d981
ENCFF189NTN	bed narrowPeak	bed	narrowPeak	conservative IDR thresholded peaks	GRCh38	ENCSR959OMS	HepG2	SAP130-human	ENCODE Processing Pipeline	50eb3a87ba2c4e8f9f5b156abb3e97fa
ENCFF957NPF	bed narrowPeak	bed	narrowPeak	conservative IDR thresholded peaks	GRCh38	ENCSR639IIZ	HepG2	CEBPG-human	ENCODE Processing Pipeline	215e440a744d25f93ecb4bd6c2990e2b
ENCFF704DME	bed narrowPeak	bed	narrowPeak	conservative IDR thresholded peaks	GRCh38	ENCSR066EBK	HepG2	FOXA2-human	ENCODE Processing Pipeline	fed3541e32688dae4b526f6169cf1adb
ENCFF260DMD	bed narrowPeak	bed	narrowPeak	conservative IDR thresholded peaks	GRCh38	ENCSR502GAX	HepG2	ZNF652-human	ENCODE Processing Pipeline	2d23de196ad4991815a4ac86b94eb240
ENCFF867XUT	bed narrowPeak	bed	narrowPeak	conservative IDR thresholded peaks	GRCh38	ENCSR210ZYL	HepG2	NBN-human	ENCODE Processing Pipeline	4612f17b7fd996d920e074eee8eb43b8
ENCFF428YYT	bed narrowPeak	bed	narrowPeak	conservative IDR thresholded peaks	GRCh38	ENCSR495RMN	HepG2	ZFP62-human	ENCODE Processing Pipeline	d94763feeec0a9892f9c28282a00f30e
ENCFF098VWY	bed narrowPeak	bed	narrowPeak	conservative IDR thresholded peaks	GRCh38	ENCSR266HHO	HepG2	ZFX-human	ENCODE Processing Pipeline	ed7875decb3bb6beac61f130305cc832
ENCFF106YYN	bed narrowPeak	bed	narrowPeak	conservative IDR thresholded peaks	GRCh38	ENCSR799GOY	HepG2	YBX1-human	ENCODE Processing Pipeline	c67c95c308ec04089f67400b647f5b75
ENCFF165QEH	bed narrowPeak	bed	narrowPeak	conservative IDR thresholded peaks	GRCh38	ENCSR886YJI	HepG2	ZNF574-human	ENCODE Processing Pipeline	c3f639b571067c8e326c3ebc1804e8d5
ENCFF496MCE	bed narrowPeak	bed	narrowPeak	conservative IDR thresholded peaks	GRCh38	ENCSR183AXJ	HepG2	HNRNPUL1-human	ENCODE Processing Pipeline	da0ff0cd89ea4fb10e9539f9cb3c3f4f
ENCFF609DKJ	bed narrowPeak	bed	narrowPeak	conservative IDR thresholded peaks	GRCh38	ENCSR277VIC	HepG2	HDAC6-human	ENCODE Processing Pipeline	72f89bd14cc6a6aeefaa6829fd082496
ENCFF253LJN	bed narrowPeak	bed	narrowPeak	conservative IDR thresholded peaks	GRCh38	ENCSR759BDG	HepG2	BCL6-human	ENCODE Processing Pipeline	aadc5ef2ae1d57fece3a50f5fd82bc4e
ENCFF718FEV	bed narrowPeak	bed	narrowPeak	conservative IDR thresholded peaks	GRCh38	ENCSR087HFN	HepG2	ZNF230-human	ENCODE Processing Pipeline	909d09dccb345ff9545c26176fdec701
ENCFF097HFR	bed narrowPeak	bed	narrowPeak	conservative IDR thresholded peaks	GRCh38	ENCSR869JZW	HepG2	HOXA5-human	ENCODE Processing Pipeline	3a53bfa62fe647c8e5d323b7de88d274
ENCFF792EMG	bed narrowPeak	bed	narrowPeak	conservative IDR thresholded peaks	GRCh38	ENCSR855XFL	HepG2	CREB3-human	ENCODE Processing Pipeline	c9f115add29118b28f6466ac04411195
ENCFF659XDV	bed narrowPeak	bed	narrowPeak	conservative IDR thresholded peaks	GRCh38	ENCSR528PSI	HepG2	HLF-human	ENCODE Processing Pipeline	8deaef51dc9421908e8be809a3ff0479
ENCFF042QIU	bed narrowPeak	bed	narrowPeak	conservative IDR thresholded peaks	GRCh38	ENCSR359TWG	HepG2	HOXD1-human	ENCODE Processing Pipeline	c388d945ecad931d17e3befb427862b7
ENCFF249MMP	bed narrowPeak	bed	narrowPeak	conservative IDR thresholded peaks	GRCh38	ENCSR670YPQ	HepG2	DMAP1-human	ENCODE Processing Pipeline	fd1bbbfb4d0e0160c8e33adfcc4ad745
ENCFF225YFT	bed narrowPeak	bed	narrowPeak	conservative IDR thresholded peaks	GRCh38	ENCSR555ZMV	HepG2	AGO1-human	ENCODE Processing Pipeline	278f5613eadf4bbdddf1c82fac97c6a7
ENCFF674FRU	bed narrowPeak	bed	narrowPeak	conservative IDR thresholded peaks	GRCh38	ENCSR412ZDC	HepG2	AHR-human	ENCODE Processing Pipeline	360a9e3d6ef15b6783fddfb3537974f4
ENCFF405THA	bed narrowPeak	bed	narrowPeak	conservative IDR thresholded peaks	GRCh38	ENCSR712FAM	HepG2	ZSCAN9-human	ENCODE Processing Pipeline	7694ffe68fdba01848aba7bf428ce815
ENCFF303TLQ	bed narrowPeak	bed	narrowPeak	conservative IDR thresholded peaks	GRCh38	ENCSR372JXR	HepG2	ZNF511-human	ENCODE Processing Pipeline	3669b793f51ae40e0fb8fc7000f51b6d
ENCFF608QXN	bed narrowPeak	bed	narrowPeak	conservative IDR thresholded peaks	GRCh38	ENCSR492IHH	HepG2	ISL2-human	ENCODE Processing Pipeline	a83bdde18b0e0850efb514df3cf54ccb
ENCFF240DSS	bed narrowPeak	bed	narrowPeak	conservative IDR thresholded peaks	GRCh38	ENCSR633HRJ	HepG2	HNF1A-human	ENCODE Processing Pipeline	1930831a7e4ffded39865a875d52b884
ENCFF525YEM	bed narrowPeak	bed	narrowPeak	conservative IDR thresholded peaks	GRCh38	ENCSR488EES	HepG2	NFE2L2-human	ENCODE Processing Pipeline	858468dd59954893950dbdd05828dfa3
ENCFF996HUI	bed narrowPeak	bed	narrowPeak	conservative IDR thresholded peaks	GRCh38	ENCSR141ELR	HepG2	ZNF778-human	ENCODE Processing Pipeline	4da352235f0196ffa913c38e8049fd53
ENCFF535XNA	bed narrowPeak	bed	narrowPeak	conservative IDR thresholded peaks	GRCh38	ENCSR784FYS	HepG2	RBFOX2-human	ENCODE Processing Pipeline	fd84f987311a3d01f383f06d3373a163
ENCFF418KCB	bed narrowPeak	bed	narrowPeak	conservative IDR thresholded peaks	GRCh38	ENCSR009KLQ	HepG2	KLF16-human	ENCODE Processing Pipeline	cdfb01ff62702fa371e230dc68e96a3a
ENCFF176BYA	bed narrowPeak	bed	narrowPeak	conservative IDR thresholded peaks	GRCh38	ENCSR612XVQ	HepG2	PHF20-human	ENCODE Processing Pipeline	d20f45cbf5a26800cd702638f4c60572
ENCFF658GLG	bed narrowPeak	bed	narrowPeak	conservative IDR thresholded peaks	GRCh38	ENCSR170DNV	HepG2	PHB2-human	ENCODE Processing Pipeline	2e4434f8b521c132e39da43dec6bd7e2
ENCFF426EXL	bed narrowPeak	bed	narrowPeak	conservative IDR thresholded peaks	GRCh38	ENCSR011CIR	HepG2	ZNF614-human	ENCODE Processing Pipeline	43391f0db2797967c2c27c6fe0bd2e77
ENCFF175VWS	bed narrowPeak	bed	narrowPeak	conservative IDR thresholded peaks	GRCh38	ENCSR904JEY	HepG2	ZNF34-human	ENCODE Processing Pipeline	577df570b2c7f667c08af0065c03f8f0
ENCFF503PQW	bed narrowPeak	bed	narrowPeak	conservative IDR thresholded peaks	GRCh38	ENCSR770AOR	HepG2	ELF3-human	ENCODE Processing Pipeline	3d6df4efbeb02674e3f0891516727fc1
ENCFF694YHD	bed narrowPeak	bed	narrowPeak	conservative IDR thresholded peaks	GRCh38	ENCSR665UFC	HepG2	ZNF639-human	ENCODE Processing Pipeline	160962fc10233eb5f6d8186f2479fbce
ENCFF696RIZ	bed narrowPeak	bed	narrowPeak	conservative IDR thresholded peaks	GRCh38	ENCSR055FQB	HepG2	ZNF217-human	ENCODE Processing Pipeline	82d759e27ed02e787121ae363d8c63c5
ENCFF704BJL	bed narrowPeak	bed	narrowPeak	conservative IDR thresholded peaks	GRCh38	ENCSR731LZB	HepG2	ZNF788-human	ENCODE Processing Pipeline	a69db119551f28732d65adda43436815
ENCFF124XNU	bed narrowPeak	bed	narrowPeak	conservative IDR thresholded peaks	GRCh38	ENCSR513NBU	HepG2	ZNF713-human	ENCODE Processing Pipeline	a61367da73a8c1e9232af6a75a3602b2
ENCFF886PNQ	bed narrowPeak	bed	narrowPeak	conservative IDR thresholded peaks	GRCh38	ENCSR251XFX	HepG2	DMTF1-human	ENCODE Processing Pipeline	ff6db874202adfdcab4e682ce5167102
ENCFF956GVV	bed narrowPeak	bed	narrowPeak	conservative IDR thresholded peaks	GRCh38	ENCSR938VRO	HepG2	ZNF343-human	ENCODE Processing Pipeline	74fddc8eedcd84d1cbf4fa827d582865
ENCFF660XKF	bed narrowPeak	bed	narrowPeak	conservative IDR thresholded peaks	GRCh38	ENCSR514RAH	HepG2	RARG-human	ENCODE Processing Pipeline	f19570f17d87af58a71672cb8a9d8e3c
ENCFF482RHW	bed narrowPeak	bed	narrowPeak	conservative IDR thresholded peaks	GRCh38	ENCSR993LMB	HepG2	TGIF2-human	ENCODE Processing Pipeline	2bf0a7b4f6d8163ee212bcbcafcda19d
ENCFF648HFC	bed narrowPeak	bed	narrowPeak	conservative IDR thresholded peaks	GRCh38	ENCSR607XFI	HepG2	CTCF-human	ENCODE Processing Pipeline	226bbb7d6c34d07692b4951e68eb743e
ENCFF920CNM	bed narrowPeak	bed	narrowPeak	conservative IDR thresholded peaks	GRCh38	ENCSR756UNW	HepG2	ZNF548-human	ENCODE Processing Pipeline	450cfe42dd1a25fae4bf24b8829a8556
ENCFF133GIM	bed narrowPeak	bed	narrowPeak	conservative IDR thresholded peaks	GRCh38	ENCSR376FMN	HepG2	EHMT2-human	ENCODE Processing Pipeline	dda6393a8d0afcea52a46d9799dda731
ENCFF183DMM	bed narrowPeak	bed	narrowPeak	conservative IDR thresholded peaks	GRCh38	ENCSR872EVQ	HepG2	PCBP1-human	ENCODE Processing Pipeline	c8b530aea1f25640d4a85965294c2791
ENCFF959TJF	bed narrowPeak	bed	narrowPeak	conservative IDR thresholded peaks	GRCh38	ENCSR862LJQ	HepG2	ZNF296-human	ENCODE Processing Pipeline	92358656fbc411d1525b8fa78f85aaa8
ENCFF120MEJ	bed narrowPeak	bed	narrowPeak	conservative IDR thresholded peaks	GRCh38	ENCSR050KWL	HepG2	ZSCAN22-human	ENCODE Processing Pipeline	ca19cee8fef9e151c4c35a63794129eb
ENCFF764DOP	bed narrowPeak	bed	narrowPeak	conservative IDR thresholded peaks	GRCh38	ENCSR991ADX	HepG2	U2AF2-human	ENCODE Processing Pipeline	a24eb3176b03fc4f49c107da32459c91
ENCFF376AQU	bed narrowPeak	bed	narrowPeak	conservative IDR thresholded peaks	GRCh38	ENCSR387JKT	HepG2	KDM3A-human	ENCODE Processing Pipeline	57425c0335e5680aeba49209cb384237
ENCFF872LJE	bed narrowPeak	bed	narrowPeak	conservative IDR thresholded peaks	GRCh38	ENCSR569ARC	HepG2	NFYC-human	ENCODE Processing Pipeline	2a173d2f36ec09d76676c7623a165841
ENCFF467MXY	bed narrowPeak	bed	narrowPeak	conservative IDR thresholded peaks	GRCh38	ENCSR666QNP	HepG2	TEAD3-human	ENCODE Processing Pipeline	f6c5c6c9d193ff2a9c0a32059d0ee61e
ENCFF469QQF	bed narrowPeak	bed	narrowPeak	conservative IDR thresholded peaks	GRCh38	ENCSR108TYQ	HepG2	GATAD1-human	ENCODE Processing Pipeline	e5c24989f2fd4ac47a3a76aff3c60b87
ENCFF300FSQ	bed narrowPeak	bed	narrowPeak	conservative IDR thresholded peaks	GRCh38	ENCSR586DEH	HepG2	ZFP1-human	ENCODE Processing Pipeline	86c31aac03c800ed9395ee60ad97b331
ENCFF932DAC	bed narrowPeak	bed	narrowPeak	conservative IDR thresholded peaks	GRCh38	ENCSR764ZBK	HepG2	HSF2-human	ENCODE Processing Pipeline	70c43c88620d30909be39fe72f62f157
ENCFF488RBR	bed narrowPeak	bed	narrowPeak	conservative IDR thresholded peaks	GRCh38	ENCSR660ENW	HepG2	CAMTA2-human	ENCODE Processing Pipeline	36cd80d47d9a89b38ef53f8b95718b7e
ENCFF216WUU	bed narrowPeak	bed	narrowPeak	conservative IDR thresholded peaks	GRCh38	ENCSR365YCX	HepG2	RNF219-human	ENCODE Processing Pipeline	bf73ea8e7d91cced7347d86b444881a9
ENCFF935AGY	bed narrowPeak	bed	narrowPeak	conservative IDR thresholded peaks	GRCh38	ENCSR071YVR	HepG2	KMT2B-human	ENCODE Processing Pipeline	758055fe9b608d7bcd83bebbb6c45c05
ENCFF221IVJ	bed narrowPeak	bed	narrowPeak	conservative IDR thresholded peaks	GRCh38	ENCSR999JKC	HepG2	HOXA3-human	ENCODE Processing Pipeline	f5e0ddd5542d7dcc310d04ccbb1c1028
ENCFF886AIM	bed narrowPeak	bed	narrowPeak	conservative IDR thresholded peaks	GRCh38	ENCSR868JLS	HepG2	U2AF1-human	ENCODE Processing Pipeline	fcbc5c1ded54f8ac4d58b46dde8fa0ae
ENCFF951EMJ	bed narrowPeak	bed	narrowPeak	conservative IDR thresholded peaks	GRCh38	ENCSR707RKU	HepG2	RORA-human	ENCODE Processing Pipeline	253dcf08eea349b96daca3380706ab3d
ENCFF291BVN	bed narrowPeak	bed	narrowPeak	conservative IDR thresholded peaks	GRCh38	ENCSR823ADL	HepG2	RFXANK-human	ENCODE Processing Pipeline	c6ed80acf524de1d6df8cd7a3a018f86
ENCFF027PQP	bed narrowPeak	bed	narrowPeak	conservative IDR thresholded peaks	GRCh38	ENCSR801GJU	HepG2	CBX2-human	ENCODE Processing Pipeline	0cf7276266ef95ac794f66fb8cde565b
ENCFF094QEU	bed narrowPeak	bed	narrowPeak	conservative IDR thresholded peaks	GRCh38	ENCSR842SRB	HepG2	ZNF350-human	ENCODE Processing Pipeline	c964280e394e6b659e1f1b6ad8d24802
ENCFF284NPD	bed narrowPeak	bed	narrowPeak	conservative IDR thresholded peaks	GRCh38	ENCSR125DAD	HepG2	MLX-human	ENCODE Processing Pipeline	e9e3096966b484a6e2efa564a09f6b8e
ENCFF840OHH	bed narrowPeak	bed	narrowPeak	conservative IDR thresholded peaks	GRCh38	ENCSR506HXN	HepG2	TRIM22-human	ENCODE Processing Pipeline	f376694fd208058f2e7dce2393ae0e2a
ENCFF241CGC	bed narrowPeak	bed	narrowPeak	conservative IDR thresholded peaks	GRCh38	ENCSR127IHN	HepG2	ZNF737-human	ENCODE Processing Pipeline	7f2d9fa813105814198229931e6d7fff
ENCFF327XJK	bed narrowPeak	bed	narrowPeak	conservative IDR thresholded peaks	GRCh38	ENCSR039CUX	HepG2	PLSCR1-human	ENCODE Processing Pipeline	6e08d86b96f07d5908eafe83c57116c7
ENCFF235PWV	bed narrowPeak	bed	narrowPeak	conservative IDR thresholded peaks	GRCh38	ENCSR715UCI	HepG2	SOX13-human	ENCODE Processing Pipeline	4fbc95a3f8f4784172dd638ce575930b
ENCFF132YJB	bed narrowPeak	bed	narrowPeak	conservative IDR thresholded peaks	GRCh38	ENCSR487CPI	HepG2	ZFP64-human	ENCODE Processing Pipeline	09eba94d27bc896e3c95632819c8ce90
ENCFF867MGI	bed narrowPeak	bed	narrowPeak	conservative IDR thresholded peaks	GRCh38	ENCSR031ING	HepG2	KDM6A-human	ENCODE Processing Pipeline	f6710de08c6259c5eb008bba44a496a5
ENCFF928SXE	bed narrowPeak	bed	narrowPeak	conservative IDR thresholded peaks	GRCh38	ENCSR201GGK	HepG2	NFIL3-human	ENCODE Processing Pipeline	12930fab3c0bacbfbc1b6ad2efbc1277
ENCFF433KGK	bed narrowPeak	bed	narrowPeak	conservative IDR thresholded peaks	GRCh38	ENCSR382PVA	HepG2	GTF2F1-human	ENCODE Processing Pipeline	9000283013a0cb800f43add676f5683b
ENCFF303SHI	bed narrowPeak	bed	narrowPeak	conservative IDR thresholded peaks	GRCh38	ENCSR157CEN	HepG2	ZNF205-human	ENCODE Processing Pipeline	4780bebe5abc037829216953cdfa25f8
ENCFF891BJN	bed narrowPeak	bed	narrowPeak	conservative IDR thresholded peaks	GRCh38	ENCSR402ZCY	HepG2	ATF3-human	ENCODE Processing Pipeline	4c5fb81c2ce540e8280bc25f812467b7
ENCFF498PHD	bed narrowPeak	bed	narrowPeak	conservative IDR thresholded peaks	GRCh38	ENCSR261EDU	HepG2	MNT-human	ENCODE Processing Pipeline	14d9bc4545ebc24521c46456230a97f1
ENCFF391NQU	bed narrowPeak	bed	narrowPeak	conservative IDR thresholded peaks	GRCh38	ENCSR735VJE	HepG2	LBX2-human	ENCODE Processing Pipeline	be4aa373c66600dac703ddfc1e9da24d
ENCFF497ZJO	bed narrowPeak	bed	narrowPeak	conservative IDR thresholded peaks	GRCh38	ENCSR156CWW	HepG2	DNMT3B-human	ENCODE Processing Pipeline	0882c669c9391d5a20e79e69df12bc04
ENCFF817UOJ	bed narrowPeak	bed	narrowPeak	conservative IDR thresholded peaks	GRCh38	ENCSR945QEW	HepG2	ZNF121-human	ENCODE Processing Pipeline	cf9fe7ea654925fbc7efa630dc5cf2ea
ENCFF136MFE	bed narrowPeak	bed	narrowPeak	conservative IDR thresholded peaks	GRCh38	ENCSR032LZZ	HepG2	ZNF362-human	ENCODE Processing Pipeline	b299a1c54317cfa430754d407af5b534
ENCFF051JQT	bed narrowPeak	bed	narrowPeak	conservative IDR thresholded peaks	GRCh38	ENCSR016OHL	HepG2	ZNF317-human	ENCODE Processing Pipeline	de551d64ee8b0b190e7ed3018efb718a
ENCFF831LHT	bed narrowPeak	bed	narrowPeak	conservative IDR thresholded peaks	GRCh38	ENCSR587BVQ	HepG2	TFAP4-human	ENCODE Processing Pipeline	d348fb766a882268dddb3268569b29b2
ENCFF536UXA	bed narrowPeak	bed	narrowPeak	conservative IDR thresholded peaks	GRCh38	ENCSR081WLS	HepG2	RAD51-human	ENCODE Processing Pipeline	7ebe2251969a86f89771eee2924c00ae
ENCFF443DLW	bed narrowPeak	bed	narrowPeak	conservative IDR thresholded peaks	GRCh38	ENCSR670UEX	HepG2	ZNF710-human	ENCODE Processing Pipeline	a0cee864bd8811e4b699eced8077ed93
ENCFF581CQM	bed narrowPeak	bed	narrowPeak	conservative IDR thresholded peaks	GRCh38	ENCSR455DOO	HepG2	RCOR2-human	ENCODE Processing Pipeline	1f78e0510710364d61e0235d6e8970e5
ENCFF536CTX	bed narrowPeak	bed	narrowPeak	conservative IDR thresholded peaks	GRCh38	ENCSR853ADA	HepG2	NRF1-human	ENCODE Processing Pipeline	06707cba16ae5fdbd0b28d177f3e3f2b
ENCFF588FNM	bed narrowPeak	bed	narrowPeak	conservative IDR thresholded peaks	GRCh38	ENCSR510GKB	HepG2	ZNF770-human	ENCODE Processing Pipeline	29aa58b0949ca7295e0418483cf01222
ENCFF821FDT	bed narrowPeak	bed	narrowPeak	conservative IDR thresholded peaks	GRCh38	ENCSR849FVL	HepG2	GFI1-human	ENCODE Processing Pipeline	5fdd0ce20abac827fb6d33661a3c62d0
ENCFF610NSO	bed narrowPeak	bed	narrowPeak	conservative IDR thresholded peaks	GRCh38	ENCSR722TRY	HepG2	PAWR-human	ENCODE Processing Pipeline	78198b861dda13025b8696e9417ec128
ENCFF299JTM	bed narrowPeak	bed	narrowPeak	conservative IDR thresholded peaks	GRCh38	ENCSR961WLZ	HepG2	SOX5-human	ENCODE Processing Pipeline	050d29f551b742077c5f8be415106078
ENCFF719YFZ	bed narrowPeak	bed	narrowPeak	conservative IDR thresholded peaks	GRCh38	ENCSR519QYU	HepG2	ZNF101-human	ENCODE Processing Pipeline	8a8e26b46140dd9c0346c988aad02ad6
ENCFF397QBT	bed narrowPeak	bed	narrowPeak	conservative IDR thresholded peaks	GRCh38	ENCSR286LPH	HepG2	ZNF615-human	ENCODE Processing Pipeline	4710aec14777164146be83522f018723
ENCFF695HIB	bed narrowPeak	bed	narrowPeak	conservative IDR thresholded peaks	GRCh38	ENCSR226QQM	HepG2	NFIA-human	ENCODE Processing Pipeline	ebe4769d723cac31de68a7e8d257d6ad
ENCFF088FSM	bed narrowPeak	bed	narrowPeak	conservative IDR thresholded peaks	GRCh38	ENCSR542PZA	HepG2	ZNF490-human	ENCODE Processing Pipeline	a566b2f10ba0c6d04a00b418f234894c
ENCFF307YZB	bed narrowPeak	bed	narrowPeak	conservative IDR thresholded peaks	GRCh38	ENCSR145CXH	HepG2	TARDBP-human	ENCODE Processing Pipeline	5ca37a7eba93bbdff1cc61e921d6bc39
ENCFF613VMS	bed narrowPeak	bed	narrowPeak	conservative IDR thresholded peaks	GRCh38	ENCSR465BWW	HepG2	SRSF1-human	ENCODE Processing Pipeline	226e5d4e83572a4b816f5a0441dd1e6e
ENCFF430MJE	bed narrowPeak	bed	narrowPeak	conservative IDR thresholded peaks	GRCh38	ENCSR545ACM	HepG2	ZNF549-human	ENCODE Processing Pipeline	2f66bb4e10c0e1caaf2d08400b514bf5
ENCFF659VBS	bed narrowPeak	bed	narrowPeak	conservative IDR thresholded peaks	GRCh38	ENCSR625XAV	HepG2	ZBTB8A-human	ENCODE Processing Pipeline	78525ccf76165c9394a0161e1f8b3055
ENCFF612XIV	bed narrowPeak	bed	narrowPeak	conservative IDR thresholded peaks	GRCh38	ENCSR869RSW	HepG2	ZNF766-human	ENCODE Processing Pipeline	375bdfedfa69d5924a10cbdef975283a
ENCFF573VMV	bed narrowPeak	bed	narrowPeak	conservative IDR thresholded peaks	GRCh38	ENCSR695SLS	HepG2	ZNF510-human	ENCODE Processing Pipeline	845fd56910e463f0ab5465374a065554
ENCFF802SQS	bed narrowPeak	bed	narrowPeak	conservative IDR thresholded peaks	GRCh38	ENCSR683CSF	HepG2	ZNF207-human	ENCODE Processing Pipeline	ec93666f3b40fc48284c68bbaf78c2a9
ENCFF685AMZ	bed narrowPeak	bed	narrowPeak	conservative IDR thresholded peaks	GRCh38	ENCSR019KPC	HepG2	PLRG1-human	ENCODE Processing Pipeline	1ca5538f65ea7f6ed94893821a9133e9
ENCFF353FRG	bed narrowPeak	bed	narrowPeak	conservative IDR thresholded peaks	GRCh38	ENCSR792MZV	HepG2	MYRF-human	ENCODE Processing Pipeline	db9bf74f84c3f7895032673b253f012d
ENCFF148XUP	bed narrowPeak	bed	narrowPeak	conservative IDR thresholded peaks	GRCh38	ENCSR505LJT	HepG2	ZFP37-human	ENCODE Processing Pipeline	f3f52d1594233e584ad8885d36a87bd9
ENCFF656AKR	bed narrowPeak	bed	narrowPeak	conservative IDR thresholded peaks	GRCh38	ENCSR983KRB	HepG2	MTA1-human	ENCODE Processing Pipeline	c29dbee7fabce97d35f4bd2d6062e9c5
ENCFF228LSW	bed narrowPeak	bed	narrowPeak	conservative IDR thresholded peaks	GRCh38	ENCSR112ALD	HepG2	CREB1-human	ENCODE Processing Pipeline	5155c3c5526a825ffb12541a84254d51
ENCFF733RMW	bed narrowPeak	bed	narrowPeak	conservative IDR thresholded peaks	GRCh38	ENCSR269DQN	HepG2	MED13-human	ENCODE Processing Pipeline	62ddd2db99c26ca30aa0ca2291c7ea1f
ENCFF144DWU	bed narrowPeak	bed	narrowPeak	conservative IDR thresholded peaks	GRCh38	ENCSR988EVQ	HepG2	XBP1-human	ENCODE Processing Pipeline	dbe4ff5f0a43a28bc023a487459e1acd
ENCFF525KBT	bed narrowPeak	bed	narrowPeak	conservative IDR thresholded peaks	GRCh38	ENCSR559ZKI	HepG2	NR2C2-human	ENCODE Processing Pipeline	cdb31544b8f58a567831c783e52dad01
ENCFF470INJ	bed narrowPeak	bed	narrowPeak	conservative IDR thresholded peaks	GRCh38	ENCSR072GJV	HepG2	HMG20A-human	ENCODE Processing Pipeline	be99ac3fa0098a79f4f3001c71d52596
ENCFF276DAQ	bed narrowPeak	bed	narrowPeak	conservative IDR thresholded peaks	GRCh38	ENCSR346BOD	HepG2	TCF7L2-human	ENCODE Processing Pipeline	f25d7579de36914c06c1dabaa624efb3
ENCFF790ENL	bed narrowPeak	bed	narrowPeak	conservative IDR thresholded peaks	GRCh38	ENCSR497JLX	HepG2	TEAD1-human	ENCODE Processing Pipeline	2ce53c91568065b2477b11c3bc590a1c
ENCFF380IQS	bed narrowPeak	bed	narrowPeak	conservative IDR thresholded peaks	GRCh38	ENCSR714YZG	HepG2	ETV4-human	ENCODE Processing Pipeline	2a7e55e5e6dda2cb0988f8d368313366
ENCFF732OUU	bed narrowPeak	bed	narrowPeak	conservative IDR thresholded peaks	GRCh38	ENCSR902AMJ	HepG2	ZNF660-human	ENCODE Processing Pipeline	026596fc946b466c65f39103a554e183
ENCFF612NCS	bed narrowPeak	bed	narrowPeak	conservative IDR thresholded peaks	GRCh38	ENCSR563JME	HepG2	ZNF256-human	ENCODE Processing Pipeline	86b93e74b25507abb819578f494bb91e
ENCFF339XCW	bed narrowPeak	bed	narrowPeak	conservative IDR thresholded peaks	GRCh38	ENCSR750OWO	HepG2	HDAC1-human	ENCODE Processing Pipeline	dc850da5dfd81dc54b27b40b9e5e8521
ENCFF418EWE	bed narrowPeak	bed	narrowPeak	conservative IDR thresholded peaks	GRCh38	ENCSR168AUX	HepG2	AHDC1-human	ENCODE Processing Pipeline	40ef8508cb507bfe810629f2980c4046
ENCFF206IFJ	bed narrowPeak	bed	narrowPeak	conservative IDR thresholded peaks	GRCh38	ENCSR832PID	HepG2	ZNF318-human	ENCODE Processing Pipeline	fcb713ee479d0a1fb909a0e1cf507ec1
ENCFF816SRV	bed narrowPeak	bed	narrowPeak	conservative IDR thresholded peaks	GRCh38	ENCSR013DKM	HepG2	ZNF530-human	ENCODE Processing Pipeline	084a82e413e65f3105d95d16c7bf9e67
ENCFF701MWB	bed narrowPeak	bed	narrowPeak	conservative IDR thresholded peaks	GRCh38	ENCSR788SXN	HepG2	ZNF607-human	ENCODE Processing Pipeline	c00c4b96a082257591a4e9c8c4281574
ENCFF862MKQ	bed narrowPeak	bed	narrowPeak	conservative IDR thresholded peaks	GRCh38	ENCSR954KIC	HepG2	KAT8-human	ENCODE Processing Pipeline	ea65262bcfa4facf1ac2466ab085a6dd
ENCFF024NIL	bed narrowPeak	bed	narrowPeak	conservative IDR thresholded peaks	GRCh38	ENCSR560SEP	HepG2	RXRB-human	ENCODE Processing Pipeline	b81f74043381c917aba219cf066feae6
ENCFF598AOP	bed narrowPeak	bed	narrowPeak	conservative IDR thresholded peaks	GRCh38	ENCSR400JHG	HepG2	ZNF703-human	ENCODE Processing Pipeline	76a06063e2fdd59efa029983964d9072
ENCFF739XKR	bed narrowPeak	bed	narrowPeak	conservative IDR thresholded peaks	GRCh38	ENCSR980HGI	HepG2	ELF4-human	ENCODE Processing Pipeline	89e8731513f7934b8af494a3a30d6467
ENCFF079BRO	bed narrowPeak	bed	narrowPeak	conservative IDR thresholded peaks	GRCh38	ENCSR717QSS	HepG2	ELK1-human	ENCODE Processing Pipeline	7c788ac5bfccb54fb3b3f3ef67670620
ENCFF201XPX	bed narrowPeak	bed	narrowPeak	conservative IDR thresholded peaks	GRCh38	ENCSR498TWD	HepG2	MAF1-human	ENCODE Processing Pipeline	6609eff9e1fe3d7a5881036a74c5825c
ENCFF562QVL	bed narrowPeak	bed	narrowPeak	conservative IDR thresholded peaks	GRCh38	ENCSR194NVP	HepG2	MTF1-human	ENCODE Processing Pipeline	40a0fcf4e160db51defe59be3ad082b5
ENCFF174QAR	bed narrowPeak	bed	narrowPeak	conservative IDR thresholded peaks	GRCh38	ENCSR890DSP	HepG2	IRF1-human	ENCODE Processing Pipeline	17779c5368074092a6b387f49072cc5a
ENCFF261LSG	bed narrowPeak	bed	narrowPeak	conservative IDR thresholded peaks	GRCh38	ENCSR531VIJ	HepG2	MIER3-human	ENCODE Processing Pipeline	94bbea0b742cb787554ec08c71c6543e
ENCFF663FWZ	bed narrowPeak	bed	narrowPeak	conservative IDR thresholded peaks	GRCh38	ENCSR604UJV	HepG2	IRF2-human	ENCODE Processing Pipeline	3572b35ee62a41ceaa3fb0b0bdefb301
ENCFF342SJZ	bed narrowPeak	bed	narrowPeak	conservative IDR thresholded peaks	GRCh38	ENCSR471VAY	HepG2	ZNF484-human	ENCODE Processing Pipeline	2baa7c0c94ab54f2fdae0ed4f5e84adf
ENCFF702ULZ	bed narrowPeak	bed	narrowPeak	conservative IDR thresholded peaks	GRCh38	ENCSR396XDF	HepG2	ZBTB24-human	ENCODE Processing Pipeline	1d1b79ec352856168534ebcfae2012b1
ENCFF882PRQ	bed narrowPeak	bed	narrowPeak	conservative IDR thresholded peaks	GRCh38	ENCSR462KYU	HepG2	GABPB1-human	ENCODE Processing Pipeline	d34382b75d753b17e1530f12e6db22be
ENCFF763FLS	bed narrowPeak	bed	narrowPeak	conservative IDR thresholded peaks	GRCh38	ENCSR940EZR	HepG2	ZNF280B-human	ENCODE Processing Pipeline	65d53c01d57d39fa3f49b75c7e68a59f
ENCFF622EUH	bed narrowPeak	bed	narrowPeak	conservative IDR thresholded peaks	GRCh38	ENCSR415AEB	HepG2	ZNF48-human	ENCODE Processing Pipeline	359f738179f2bbae32fd86ad8913d0ad
ENCFF702UPM	bed narrowPeak	bed	narrowPeak	conservative IDR thresholded peaks	GRCh38	ENCSR620DBD	HepG2	ZFP14-human	ENCODE Processing Pipeline	647a641f6b2cacbe223140982d277533
ENCFF896PGF	bed narrowPeak	bed	narrowPeak	conservative IDR thresholded peaks	GRCh38	ENCSR422VAG	HepG2	ZSCAN29-human	ENCODE Processing Pipeline	0e3e1973b56c343a5f2a4a25a7d879d4
ENCFF413WVP	bed narrowPeak	bed	narrowPeak	conservative IDR thresholded peaks	GRCh38	ENCSR938ETG	HepG2	KLF9-human	ENCODE Processing Pipeline	05f6b6ee66d7e636e2c53a9b458f4554
ENCFF199ILE	bed narrowPeak	bed	narrowPeak	conservative IDR thresholded peaks	GRCh38	ENCSR130ZAR	HepG2	ZNF691-human	ENCODE Processing Pipeline	826ea2e32c27f494673270541d2b2ec0
ENCFF392LXN	bed narrowPeak	bed	narrowPeak	conservative IDR thresholded peaks	GRCh38	ENCSR543SBE	HepG2	NFE2L1-human	ENCODE Processing Pipeline	38923ff7d4cceda7230ba48d49197a80
ENCFF396EJG	bed narrowPeak	bed	narrowPeak	conservative IDR thresholded peaks	GRCh38	ENCSR669PVF	HepG2	ZNF597-human	ENCODE Processing Pipeline	14a5784c3f7056f082cd72e60efe2ec3
ENCFF413XGH	bed narrowPeak	bed	narrowPeak	conservative IDR thresholded peaks	GRCh38	ENCSR315JJE	HepG2	HNRNPL-human	ENCODE Processing Pipeline	1b957e34f29ee05a5f4f743ffeb728fb
ENCFF394XIE	bed narrowPeak	bed	narrowPeak	conservative IDR thresholded peaks	GRCh38	ENCSR837GLU	HepG2	ZNF232-human	ENCODE Processing Pipeline	4ce3dddcea8d99bb60bd91be424b3cac
ENCFF719JYX	bed narrowPeak	bed	narrowPeak	conservative IDR thresholded peaks	GRCh38	ENCSR066FXN	HepG2	HNRNPH1-human	ENCODE Processing Pipeline	201e1b781fa4d4e499f50d60a54a0348
ENCFF638OVC	bed narrowPeak	bed	narrowPeak	conservative IDR thresholded peaks	GRCh38	ENCSR725QZQ	HepG2	TIGD3-human	ENCODE Processing Pipeline	cd13f09534f4817c3f48d5cf567d1d8e
ENCFF244PJM	bed narrowPeak	bed	narrowPeak	conservative IDR thresholded peaks	GRCh38	ENCSR031URL	HepG2	XRCC5-human	ENCODE Processing Pipeline	4471f7f3cc4e5e69bf4eea53c0629ef2
ENCFF595JDU	bed narrowPeak	bed	narrowPeak	conservative IDR thresholded peaks	GRCh38	ENCSR436RQS	HepG2	ZNF577-human	ENCODE Processing Pipeline	e925f7f9307ec3aed8737d7ea311125b
ENCFF925TIA	bed narrowPeak	bed	narrowPeak	conservative IDR thresholded peaks	GRCh38	ENCSR804HMZ	HepG2	HNRNPLL-human	ENCODE Processing Pipeline	180d5667c9f01e1f5777746e8363ff99
ENCFF758KHO	bed narrowPeak	bed	narrowPeak	conservative IDR thresholded peaks	GRCh38	ENCSR565BVI	HepG2	NFAT5-human	ENCODE Processing Pipeline	744a13198213af4c1067f03b9ac57632
ENCFF243RMX	bed narrowPeak	bed	narrowPeak	conservative IDR thresholded peaks	GRCh38	ENCSR871VNN	HepG2	ZNF274-human	ENCODE Processing Pipeline	ee49866ec38d7ae8b42ce7b88fc37ce8
ENCFF922AIE	bed narrowPeak	bed	narrowPeak	conservative IDR thresholded peaks	GRCh38	ENCSR644WQN	HepG2	ZNF556-human	ENCODE Processing Pipeline	4b82ae4f5682991e3bcc387770331a9e
ENCFF317ZCM	bed narrowPeak	bed	narrowPeak	conservative IDR thresholded peaks	GRCh38	ENCSR075PWK	HepG2	ZNF225-human	ENCODE Processing Pipeline	0bc8ed3cb89425af1cf5c6786197fbb4
ENCFF882RAQ	bed narrowPeak	bed	narrowPeak	conservative IDR thresholded peaks	GRCh38	ENCSR584DEL	HepG2	ZNF543-human	ENCODE Processing Pipeline	f263f486d9c22da173658b16beb4e229
ENCFF218UXO	bed narrowPeak	bed	narrowPeak	conservative IDR thresholded peaks	GRCh38	ENCSR362NWP	HepG2	ZNF24-human	ENCODE Processing Pipeline	fb9b30b9e863de9641be4e8659018118
ENCFF732NHA	bed narrowPeak	bed	narrowPeak	conservative IDR thresholded peaks	GRCh38	ENCSR486JYI	HepG2	E2F5-human	ENCODE Processing Pipeline	f7bcd51ccc9286ae139ec9203d6a6668
ENCFF514EHR	bed narrowPeak	bed	narrowPeak	conservative IDR thresholded peaks	GRCh38	ENCSR005GZH	HepG2	SMAD3-human	ENCODE Processing Pipeline	fda7d554a5160ec95e939f8f19afcffb
ENCFF413CKX	bed narrowPeak	bed	narrowPeak	conservative IDR thresholded peaks	GRCh38	ENCSR220AQM	HepG2	GTF3A-human	ENCODE Processing Pipeline	befd5a6cf0d662c54e7ddf46d9caf907
ENCFF036DSO	bed narrowPeak	bed	narrowPeak	conservative IDR thresholded peaks	GRCh38	ENCSR087NSZ	HepG2	ZBTB39-human	ENCODE Processing Pipeline	1fb5f38aa8e912cdc607731a191db001
ENCFF675MHC	bed narrowPeak	bed	narrowPeak	conservative IDR thresholded peaks	GRCh38	ENCSR932ZRD	HepG2	ZBTB38-human	ENCODE Processing Pipeline	b21910b1c8a6aec4d9545180ec0c027d
ENCFF560APA	bed narrowPeak	bed	narrowPeak	conservative IDR thresholded peaks	GRCh38	ENCSR493VBX	HepG2	ZSCAN31-human	ENCODE Processing Pipeline	0855816da34cb048ad2809f44904c324
ENCFF376YBW	bed narrowPeak	bed	narrowPeak	conservative IDR thresholded peaks	GRCh38	ENCSR144NTH	HepG2	RBAK-human	ENCODE Processing Pipeline	35c9f72ead10b5ef4740db0edca10f2d
ENCFF311UDM	bed narrowPeak	bed	narrowPeak	conservative IDR thresholded peaks	GRCh38	ENCSR984IXF	HepG2	ZNF709-human	ENCODE Processing Pipeline	dc4aa3ac33214e13e5d0a0c067abd8a5
ENCFF476NUG	bed narrowPeak	bed	narrowPeak	conservative IDR thresholded peaks	GRCh38	ENCSR661PKJ	HepG2	ONECUT2-human	ENCODE Processing Pipeline	2636bf5ef743ed7f482da2efba27492d
ENCFF104XLA	bed narrowPeak	bed	narrowPeak	conservative IDR thresholded peaks	GRCh38	ENCSR800ASH	HepG2	ZNF234-human	ENCODE Processing Pipeline	5b6c6a68f300c6f8102c9f2725f516b3
ENCFF766ULD	bed narrowPeak	bed	narrowPeak	conservative IDR thresholded peaks	GRCh38	ENCSR946RZN	HepG2	SP2-human	ENCODE Processing Pipeline	061ec9edc4b351dbc5f0e4b6b6d8b18c
ENCFF463ZVL	bed narrowPeak	bed	narrowPeak	conservative IDR thresholded peaks	GRCh38	ENCSR601KKB	HepG2	HMGXB3-human	ENCODE Processing Pipeline	20e91e97986039d46a3fd9b5a2efd57c
ENCFF009YMJ	bed narrowPeak	bed	narrowPeak	conservative IDR thresholded peaks	GRCh38	ENCSR228ZYW	HepG2	STAT6-human	ENCODE Processing Pipeline	5af386d4b8e50234dc2c20f6c58efa50
ENCFF003YHG	bed narrowPeak	bed	narrowPeak	conservative IDR thresholded peaks	GRCh38	ENCSR306HAG	HepG2	SNAPC4-human	ENCODE Processing Pipeline	d1a22e4be4904c9ba815e18731163251
ENCFF350FND	bed narrowPeak	bed	narrowPeak	conservative IDR thresholded peaks	GRCh38	ENCSR606LDL	HepG2	DNMT1-human	ENCODE Processing Pipeline	2a5d9296990f9a05c4015c6c3fad4379
ENCFF457DKJ	bed narrowPeak	bed	narrowPeak	conservative IDR thresholded peaks	GRCh38	ENCSR759KXQ	HepG2	ZNF337-human	ENCODE Processing Pipeline	45f75486829697c68047624c14417e1b
ENCFF859JSG	bed narrowPeak	bed	narrowPeak	conservative IDR thresholded peaks	GRCh38	ENCSR918OKK	HepG2	TAF1-human	ENCODE Processing Pipeline	2f586d31b34a6ea065cc84338d531298
ENCFF458FBS	bed narrowPeak	bed	narrowPeak	conservative IDR thresholded peaks	GRCh38	ENCSR206BVQ	HepG2	ZNF786-human	ENCODE Processing Pipeline	661a1d7a1932af6d60b2a324b8f8e835
ENCFF707KEM	bed narrowPeak	bed	narrowPeak	conservative IDR thresholded peaks	GRCh38	ENCSR168DYA	HepG2	MAX-human	ENCODE Processing Pipeline	84e04f58bc1fd242d8b06a6dc4cbc3c1
ENCFF731MBF	bed narrowPeak	bed	narrowPeak	conservative IDR thresholded peaks	GRCh38	ENCSR304NTV	HepG2	BCL3-human	ENCODE Processing Pipeline	fa0b4c7176ad882f32583cc3afe86ab2
ENCFF497ADN	bed narrowPeak	bed	narrowPeak	conservative IDR thresholded peaks	GRCh38	ENCSR574UJE	HepG2	ZNF485-human	ENCODE Processing Pipeline	0112d00ba834ef5b5401bdf03dc3c55f
ENCFF455XDQ	bed narrowPeak	bed	narrowPeak	conservative IDR thresholded peaks	GRCh38	ENCSR755ZAY	HepG2	ZNF740-human	ENCODE Processing Pipeline	444c088c06908a74f4ab7251b0534d76
ENCFF689AMX	bed narrowPeak	bed	narrowPeak	conservative IDR thresholded peaks	GRCh38	ENCSR264LQX	HepG2	ZNF383-human	ENCODE Processing Pipeline	7ddceabaf550f2252f6117d747568ae1
ENCFF099SQG	bed narrowPeak	bed	narrowPeak	conservative IDR thresholded peaks	GRCh38	ENCSR029IBC	HepG2	ARNT-human	ENCODE Processing Pipeline	68835bcf60e208216617f2895babd661
ENCFF872DSQ	bed narrowPeak	bed	narrowPeak	conservative IDR thresholded peaks	GRCh38	ENCSR543BNN	HepG2	ISX-human	ENCODE Processing Pipeline	264f3970a5258717fb8d54bfcd6c8354
ENCFF740MUD	bed narrowPeak	bed	narrowPeak	conservative IDR thresholded peaks	GRCh38	ENCSR647PSR	HepG2	ZNF687-human	ENCODE Processing Pipeline	4cdbb39c251975b7d80a3d26541eb97e
ENCFF068YNL	bed narrowPeak	bed	narrowPeak	conservative IDR thresholded peaks	GRCh38	ENCSR321OAA	HepG2	FOXO1-human	ENCODE Processing Pipeline	1a47952ff90ae956e67774ae5720d010
ENCFF237WOL	bed narrowPeak	bed	narrowPeak	conservative IDR thresholded peaks	GRCh38	ENCSR232AAR	HepG2	ZBTB42-human	ENCODE Processing Pipeline	5941584eff9363fc4e4e030b8fa182f3
ENCFF149DFX	bed narrowPeak	bed	narrowPeak	conservative IDR thresholded peaks	GRCh38	ENCSR862VDD	HepG2	ZIK1-human	ENCODE Processing Pipeline	2d051926d74de6db23b3d0c580fb3c39
ENCFF432AEF	bed narrowPeak	bed	narrowPeak	conservative IDR thresholded peaks	GRCh38	ENCSR248WAU	HepG2	ZNF772-human	ENCODE Processing Pipeline	433b9c5495a0ccfc56bd190ee2f0d2a9
ENCFF423ZMT	bed narrowPeak	bed	narrowPeak	conservative IDR thresholded peaks	GRCh38	ENCSR463DPV	HepG2	AFF4-human	ENCODE Processing Pipeline	0d424eab39282fac5005e889564f02ca
ENCFF019SUK	bed narrowPeak	bed	narrowPeak	conservative IDR thresholded peaks	GRCh38	ENCSR583KLD	HepG2	TEF-human	ENCODE Processing Pipeline	88719e1975bf772ec0a852dca30307c5
ENCFF860GTX	bed narrowPeak	bed	narrowPeak	conservative IDR thresholded peaks	GRCh38	ENCSR264SRY	HepG2	ZNF512-human	ENCODE Processing Pipeline	5844fe6caf533a4f6d5e8d9d0527dfae
ENCFF252BNC	bed narrowPeak	bed	narrowPeak	conservative IDR thresholded peaks	GRCh38	ENCSR171BKT	HepG2	ZNF674-human	ENCODE Processing Pipeline	58a4753d10d7a8ff024bfe2f303f8d26
ENCFF838IXI	bed narrowPeak	bed	narrowPeak	conservative IDR thresholded peaks	GRCh38	ENCSR647CXR	HepG2	NKX3-1-human	ENCODE Processing Pipeline	8b347e0f553e5f17ceb92a5f149abb96
ENCFF745TIW	bed narrowPeak	bed	narrowPeak	conservative IDR thresholded peaks	GRCh38	ENCSR298DSB	HepG2	ZNF180-human	ENCODE Processing Pipeline	65dfb773ad61eeaf378265bdbe2f2220
ENCFF759SUT	bed narrowPeak	bed	narrowPeak	conservative IDR thresholded peaks	GRCh38	ENCSR145QNL	HepG2	USF2-human	ENCODE Processing Pipeline	bec340e0c7a0f1d366ab2cf712cff773
ENCFF740MCS	bed narrowPeak	bed	narrowPeak	conservative IDR thresholded peaks	GRCh38	ENCSR505UNL	HepG2	ZNF333-human	ENCODE Processing Pipeline	0ddc5e7a7fd518833faa47785ca0d2c1
ENCFF395CSH	bed narrowPeak	bed	narrowPeak	conservative IDR thresholded peaks	GRCh38	ENCSR540LPD	HepG2	ZNF839-human	ENCODE Processing Pipeline	c05542b67c317324ac520450708807ac
ENCFF921QZP	bed narrowPeak	bed	narrowPeak	conservative IDR thresholded peaks	GRCh38	ENCSR173NAL	HepG2	ZNF598-human	ENCODE Processing Pipeline	a8194d90e3772de16483394b6e45ccf0
ENCFF007OPT	bed narrowPeak	bed	narrowPeak	conservative IDR thresholded peaks	GRCh38	ENCSR263XFO	HepG2	ZNF83-human	ENCODE Processing Pipeline	ba081fcfe9fe22c03cf51a1a887fa1ea
ENCFF264GUG	bed narrowPeak	bed	narrowPeak	conservative IDR thresholded peaks	GRCh38	ENCSR598NQU	HepG2	NAIF1-human	ENCODE Processing Pipeline	5d9b16de98b142133352476b0b696077
ENCFF481KFX	bed narrowPeak	bed	narrowPeak	conservative IDR thresholded peaks	GRCh38	ENCSR690FIA	HepG2	EED-human	ENCODE Processing Pipeline	4172f8e69a80773d9c3ba84502d4273b
ENCFF422MYG	bed narrowPeak	bed	narrowPeak	conservative IDR thresholded peaks	GRCh38	ENCSR171KUL	HepG2	ZNF513-human	ENCODE Processing Pipeline	d5569c0760f476813adf5e50d6ae8882
ENCFF769NZQ	bed narrowPeak	bed	narrowPeak	conservative IDR thresholded peaks	GRCh38	ENCSR026GSW	HepG2	EGR1-human	ENCODE Processing Pipeline	6b42bf731f161fbda31adc8800d5e1ce
ENCFF535NYU	bed narrowPeak	bed	narrowPeak	conservative IDR thresholded peaks	GRCh38	ENCSR700PNE	HepG2	MAZ-human	ENCODE Processing Pipeline	06ce7a98618979ba978d12a3a95e0016
ENCFF042SYC	bed narrowPeak	bed	narrowPeak	conservative IDR thresholded peaks	GRCh38	ENCSR198RHC	HepG2	ZNF782-human	ENCODE Processing Pipeline	637d09966146823168e933f4e813cbcf
ENCFF643NJV	bed narrowPeak	bed	narrowPeak	conservative IDR thresholded peaks	GRCh38	ENCSR052FXA	HepG2	ZNF33B-human	ENCODE Processing Pipeline	5b83660a261c8013bbeecba24323b849
ENCFF791TBH	bed narrowPeak	bed	narrowPeak	conservative IDR thresholded peaks	GRCh38	ENCSR603BJQ	HepG2	FOXK1-human	ENCODE Processing Pipeline	4e7394a88c32749200a230bf305d6677
ENCFF492YLV	bed narrowPeak	bed	narrowPeak	conservative IDR thresholded peaks	GRCh38	ENCSR882YYL	HepG2	ZNF883-human	ENCODE Processing Pipeline	a621bf1af2c56c7f08b305210599cd05
ENCFF370PHM	bed narrowPeak	bed	narrowPeak	conservative IDR thresholded peaks	GRCh38	ENCSR923MOO	HepG2	MEF2D-human	ENCODE Processing Pipeline	0ab0a00cf22e28b046341ef22d936848
ENCFF784EXR	bed narrowPeak	bed	narrowPeak	conservative IDR thresholded peaks	GRCh38	ENCSR520MCD	HepG2	CEBPD-human	ENCODE Processing Pipeline	2675fce87aac9094c4b62de865a85414
ENCFF663OMI	bed narrowPeak	bed	narrowPeak	conservative IDR thresholded peaks	GRCh38	ENCSR643XPG	HepG2	ZNF720-human	ENCODE Processing Pipeline	2ede5683bfb855aae1833e4d8b975818
ENCFF649YZW	bed narrowPeak	bed	narrowPeak	conservative IDR thresholded peaks	GRCh38	ENCSR025EXJ	HepG2	IRF5-human	ENCODE Processing Pipeline	be0c418f8f8a79ddd663a757309b9eef
ENCFF046FVA	bed narrowPeak	bed	narrowPeak	conservative IDR thresholded peaks	GRCh38	ENCSR043VRG	HepG2	ZNF432-human	ENCODE Processing Pipeline	3dcc8e943ecf237168072751e5ba08a2
ENCFF505DKE	bed narrowPeak	bed	narrowPeak	conservative IDR thresholded peaks	GRCh38	ENCSR452UFJ	HepG2	SPEN-human	ENCODE Processing Pipeline	2df647afe55a4be359b68c54afa983e6
ENCFF907JYN	bed narrowPeak	bed	narrowPeak	conservative IDR thresholded peaks	GRCh38	ENCSR964ZJC	HepG2	ZNF547-human	ENCODE Processing Pipeline	08368850c1871462db01e66e4d8832d3
ENCFF707VDL	bed narrowPeak	bed	narrowPeak	conservative IDR thresholded peaks	GRCh38	ENCSR042BQZ	HepG2	SMAD9-human	ENCODE Processing Pipeline	792294dad664fd34c585710f0ec25544
ENCFF987BRO	bed narrowPeak	bed	narrowPeak	conservative IDR thresholded peaks	GRCh38	ENCSR291MJH	HepG2	MEF2A-human	ENCODE Processing Pipeline	d4f64897bcab1cfec120d51934a38606
ENCFF648UYI	bed narrowPeak	bed	narrowPeak	conservative IDR thresholded peaks	GRCh38	ENCSR159BTO	HepG2	ZKSCAN5-human	ENCODE Processing Pipeline	b5d627d88c3ef89fae4547ebede954fc
ENCFF710WEN	bed narrowPeak	bed	narrowPeak	conservative IDR thresholded peaks	GRCh38	ENCSR734CRN	HepG2	ZC3H8-human	ENCODE Processing Pipeline	7d7b77d37d762f8af9c625a18aa57425
ENCFF665DFU	bed narrowPeak	bed	narrowPeak	conservative IDR thresholded peaks	GRCh38	ENCSR780OXL	HepG2	GMEB1-human	ENCODE Processing Pipeline	60952de95aeab8fc5445d3b8b1e66a18
ENCFF801BTX	bed narrowPeak	bed	narrowPeak	conservative IDR thresholded peaks	GRCh38	ENCSR982CFC	HepG2	NR0B2-human	ENCODE Processing Pipeline	1855c874cb1a4eda0a2e2a48dec71f27
ENCFF926PNY	bed narrowPeak	bed	narrowPeak	conservative IDR thresholded peaks	GRCh38	ENCSR076SHT	HepG2	GPN1-human	ENCODE Processing Pipeline	1036bbbef58488a459add340b7012ac1
ENCFF599FAQ	bed narrowPeak	bed	narrowPeak	conservative IDR thresholded peaks	GRCh38	ENCSR813QEO	HepG2	DPF2-human	ENCODE Processing Pipeline	6ac0fc692c1258d6589cc606798a6149
ENCFF751UFO	bed narrowPeak	bed	narrowPeak	conservative IDR thresholded peaks	GRCh38	ENCSR765MKZ	HepG2	DRAP1-human	ENCODE Processing Pipeline	f8f915a5c04c581d647fcceede670000
ENCFF429RZD	bed narrowPeak	bed	narrowPeak	conservative IDR thresholded peaks	GRCh38	ENCSR910MUD	HepG2	ZNF138-human	ENCODE Processing Pipeline	4b1ba58793c84511afb8a6573f03ca86
ENCFF701OWK	bed narrowPeak	bed	narrowPeak	conservative IDR thresholded peaks	GRCh38	ENCSR909GJR	HepG2	MXD3-human	ENCODE Processing Pipeline	be348525c34b43f016ea3b36e4a68d4c
ENCFF655NBG	bed narrowPeak	bed	narrowPeak	conservative IDR thresholded peaks	GRCh38	ENCSR757HBB	HepG2	SFPQ-human	ENCODE Processing Pipeline	b9c1e0068224edaa11f6849dbfb49923
ENCFF575UZO	bed narrowPeak	bed	narrowPeak	conservative IDR thresholded peaks	GRCh38	ENCSR386UBO	HepG2	ARID4A-human	ENCODE Processing Pipeline	902f7fbb8cf1c440b3171b4b03088728
ENCFF582HAZ	bed narrowPeak	bed	narrowPeak	conservative IDR thresholded peaks	GRCh38	ENCSR597MCV	HepG2	LIN54-human	ENCODE Processing Pipeline	58175e1ef7f7211ae0ab5661413fa5aa
ENCFF338SBU	bed narrowPeak	bed	narrowPeak	conservative IDR thresholded peaks	GRCh38	ENCSR479WQX	HepG2	GZF1-human	ENCODE Processing Pipeline	e4420c449302d08963bc11d05426a303
ENCFF038DPK	bed narrowPeak	bed	narrowPeak	conservative IDR thresholded peaks	GRCh38	ENCSR169JRW	HepG2	ZSCAN20-human	ENCODE Processing Pipeline	edf2af970f5814f6276988aa84643441
ENCFF866GKQ	bed narrowPeak	bed	narrowPeak	conservative IDR thresholded peaks	GRCh38	ENCSR839AJZ	HepG2	ZNF446-human	ENCODE Processing Pipeline	cb710322a5d29b262387ed0e91a5dd22
ENCFF391RHE	bed narrowPeak	bed	narrowPeak	conservative IDR thresholded peaks	GRCh38	ENCSR891KNP	HepG2	ZNF30-human	ENCODE Processing Pipeline	91ebac357b3c8bd0fa7e2057ff0bf769
ENCFF048LKP	bed narrowPeak	bed	narrowPeak	conservative IDR thresholded peaks	GRCh38	ENCSR099FCQ	HepG2	USF1-human	ENCODE Processing Pipeline	da91750a5bd3bceae4ce76a71363402f
ENCFF362HXG	bed narrowPeak	bed	narrowPeak	conservative IDR thresholded peaks	GRCh38	ENCSR261UIH	HepG2	ZNF460-human	ENCODE Processing Pipeline	bc8f11302257a12fb5a67c38598a8ffe
ENCFF171DFD	bed narrowPeak	bed	narrowPeak	conservative IDR thresholded peaks	GRCh38	ENCSR756SZU	HepG2	KLF13-human	ENCODE Processing Pipeline	c95175e8d05a6573629cfcf1e4fd9ce7
ENCFF186ELR	bed narrowPeak	bed	narrowPeak	conservative IDR thresholded peaks	GRCh38	ENCSR193ADW	HepG2	SETDB1-human	ENCODE Processing Pipeline	596dd42763c42e376df1a4eaaed08ebe
ENCFF223VHR	bed narrowPeak	bed	narrowPeak	conservative IDR thresholded peaks	GRCh38	ENCSR968QDP	HepG2	SMARCE1-human	ENCODE Processing Pipeline	3a2d639749424ed904a7c33f5fd65544
ENCFF511KOY	bed narrowPeak	bed	narrowPeak	conservative IDR thresholded peaks	GRCh38	ENCSR227MRE	HepG2	KDM5B-human	ENCODE Processing Pipeline	c39825e52eeda1e506324c3d1dc74ea1
ENCFF967GSO	bed narrowPeak	bed	narrowPeak	conservative IDR thresholded peaks	GRCh38	ENCSR661IKO	HepG2	TRAFD1-human	ENCODE Processing Pipeline	8f81e94465edef3132550274e0475df3
ENCFF122HBJ	bed narrowPeak	bed	narrowPeak	conservative IDR thresholded peaks	GRCh38	ENCSR730DZO	HepG2	ARID5B-human	ENCODE Processing Pipeline	ff9ff4b2c556ceff80a7a964dde64f1b
ENCFF020JNK	bed narrowPeak	bed	narrowPeak	conservative IDR thresholded peaks	GRCh38	ENCSR960ASR	HepG2	TIGD6-human	ENCODE Processing Pipeline	433a4e2f58f4ef1dce2c7eec7a9ad43b
ENCFF215ESU	bed narrowPeak	bed	narrowPeak	conservative IDR thresholded peaks	GRCh38	ENCSR697WMX	HepG2	HIVEP1-human	ENCODE Processing Pipeline	87c382f33af62af159f9e162f4a1f916
ENCFF945MVC	bed narrowPeak	bed	narrowPeak	conservative IDR thresholded peaks	GRCh38	ENCSR944LSA	HepG2	DBP-human	ENCODE Processing Pipeline	606fab5522b62de6caf149cc13d00d88
ENCFF166CIL	bed narrowPeak	bed	narrowPeak	conservative IDR thresholded peaks	GRCh38	ENCSR887TWV	HepG2	ATF5-human	ENCODE Processing Pipeline	ea47eea9bf2b6cd0a5e9ab0b32b00317
ENCFF421PRN	bed narrowPeak	bed	narrowPeak	conservative IDR thresholded peaks	GRCh38	ENCSR315VYZ	HepG2	PHF21A-human	ENCODE Processing Pipeline	d2b56cd2e4cf8590243cfbf85170b1c8
ENCFF062ELQ	bed narrowPeak	bed	narrowPeak	conservative IDR thresholded peaks	GRCh38	ENCSR253HUM	HepG2	ZNF576-human	ENCODE Processing Pipeline	b9955af17cd05e21a6965288afbeaee2
ENCFF091YXG	bed narrowPeak	bed	narrowPeak	conservative IDR thresholded peaks	GRCh38	ENCSR413AJG	HepG2	FOXJ3-human	ENCODE Processing Pipeline	650544000dff49d36cb8dd97109e3067
ENCFF707KQF	bed narrowPeak	bed	narrowPeak	conservative IDR thresholded peaks	GRCh38	ENCSR502YME	HepG2	GLI4-human	ENCODE Processing Pipeline	ca9b396daac9081b6053da8d800b9043
ENCFF677LEF	bed narrowPeak	bed	narrowPeak	conservative IDR thresholded peaks	GRCh38	ENCSR766TSU	HepG2	SOX6-human	ENCODE Processing Pipeline	53858a2b435de6c8a8894d742f2f416e
ENCFF373JGX	bed narrowPeak	bed	narrowPeak	conservative IDR thresholded peaks	GRCh38	ENCSR005WGY	HepG2	ZNF407-human	ENCODE Processing Pipeline	e414f9e38834c9f2a29d166a1a6a235c
ENCFF556HNR	bed narrowPeak	bed	narrowPeak	conservative IDR thresholded peaks	GRCh38	ENCSR608XRC	HepG2	ZNF526-human	ENCODE Processing Pipeline	a6ad9fa66c44e393c68a0217be20109d
ENCFF816JWX	bed narrowPeak	bed	narrowPeak	conservative IDR thresholded peaks	GRCh38	ENCSR654PQY	HepG2	ZNF616-human	ENCODE Processing Pipeline	06a3c536eb365e7c77f37d74054fc16f
ENCFF311PMU	bed narrowPeak	bed	narrowPeak	conservative IDR thresholded peaks	GRCh38	ENCSR708KAA	HepG2	MAFG-human	ENCODE Processing Pipeline	b534a7c8dbb45ffc0625808c5fe64392
ENCFF543VDT	bed narrowPeak	bed	narrowPeak	conservative IDR thresholded peaks	GRCh38	ENCSR384SQB	HepG2	ZNF25-human	ENCODE Processing Pipeline	eb08f34313e6a0da7533cdb757789dd4
ENCFF128YWI	bed narrowPeak	bed	narrowPeak	conservative IDR thresholded peaks	GRCh38	ENCSR505DVB	HepG2	ZMYM3-human	ENCODE Processing Pipeline	32a9099640459cab8990a1b45421815d
ENCFF956GJO	bed narrowPeak	bed	narrowPeak	conservative IDR thresholded peaks	GRCh38	ENCSR635SKD	HepG2	NFATC3-human	ENCODE Processing Pipeline	870961f6628e8df1cd4a0183d812969a
ENCFF540SLC	bed narrowPeak	bed	narrowPeak	conservative IDR thresholded peaks	GRCh38	ENCSR279NEA	HepG2	AKAP8-human	ENCODE Processing Pipeline	10ea82b7863a583534f86861c48a00b4
ENCFF139MAW	bed narrowPeak	bed	narrowPeak	conservative IDR thresholded peaks	GRCh38	ENCSR830FJY	HepG2	SOX18-human	ENCODE Processing Pipeline	75180e5636e02276db34cf3d9a4c5416
ENCFF464PTM	bed narrowPeak	bed	narrowPeak	conservative IDR thresholded peaks	GRCh38	ENCSR902SBX	HepG2	POGZ-human	ENCODE Processing Pipeline	a106eda58b43ad591d12ddfe5535550d
ENCFF979JSC	bed narrowPeak	bed	narrowPeak	conservative IDR thresholded peaks	GRCh38	ENCSR233FJO	HepG2	ZNF280D-human	ENCODE Processing Pipeline	8ae5c0f0a7bb2fb5184a9598dbfb3ac4
ENCFF727IPR	bed narrowPeak	bed	narrowPeak	conservative IDR thresholded peaks	GRCh38	ENCSR436PIH	HepG2	ZNF483-human	ENCODE Processing Pipeline	ad6a213bafbc13064d78b96140a1a0af
ENCFF898BBA	bed narrowPeak	bed	narrowPeak	conservative IDR thresholded peaks	GRCh38	ENCSR801SNX	HepG2	ZNF512B-human	ENCODE Processing Pipeline	07ca98d1eb619e7e34be584c21c06a4b
ENCFF291TYB	bed narrowPeak	bed	narrowPeak	conservative IDR thresholded peaks	GRCh38	ENCSR024ZIS	HepG2	ZNF260-human	ENCODE Processing Pipeline	c6755a71e56f3d39c1158f2bdc6a27f5
ENCFF547PTN	bed narrowPeak	bed	narrowPeak	conservative IDR thresholded peaks	GRCh38	ENCSR799DUB	HepG2	IKZF4-human	ENCODE Processing Pipeline	9606b1484653d15e367bdfe13a7434fa
ENCFF408VEZ	bed narrowPeak	bed	narrowPeak	conservative IDR thresholded peaks	GRCh38	ENCSR110BYN	HepG2	ZNF33A-human	ENCODE Processing Pipeline	044eb2c3e27d84285b29c715d6d307a7
ENCFF537LZR	bed narrowPeak	bed	narrowPeak	conservative IDR thresholded peaks	GRCh38	ENCSR082QGT	HepG2	ZNF784-human	ENCODE Processing Pipeline	7e1d9805a6cf58febd3b8e7b6e3fed05
ENCFF056VDP	bed narrowPeak	bed	narrowPeak	conservative IDR thresholded peaks	GRCh38	ENCSR957FIZ	HepG2	UBTF-human	ENCODE Processing Pipeline	9bb7f5fcd70220d0afd9d5660f75537a
ENCFF349JFK	bed narrowPeak	bed	narrowPeak	conservative IDR thresholded peaks	GRCh38	ENCSR432QMW	HepG2	ZNF335-human	ENCODE Processing Pipeline	1646d107da1671a566c210e0b3f48596
ENCFF822NPN	bed narrowPeak	bed	narrowPeak	conservative IDR thresholded peaks	GRCh38	ENCSR048WVW	HepG2	ZNF367-human	ENCODE Processing Pipeline	80aaa5659cfb4a0d89c0452e2aab66b7
ENCFF950PRR	bed narrowPeak	bed	narrowPeak	conservative IDR thresholded peaks	GRCh38	ENCSR720PDY	HepG2	ZNF20-human	ENCODE Processing Pipeline	90d64049e32fc2562a2ad705538f4435
ENCFF234DGQ	bed narrowPeak	bed	narrowPeak	conservative IDR thresholded peaks	GRCh38	ENCSR887LYD	HepG2	SMARCC2-human	ENCODE Processing Pipeline	cfbc3f76d004ab10c52d5f404b11cb69
ENCFF927WNG	bed narrowPeak	bed	narrowPeak	conservative IDR thresholded peaks	GRCh38	ENCSR196FSX	HepG2	ZFP82-human	ENCODE Processing Pipeline	b668814bd87154f670b557b4699a5007
ENCFF828KFT	bed narrowPeak	bed	narrowPeak	conservative IDR thresholded peaks	GRCh38	ENCSR165YVX	HepG2	MXD1-human	ENCODE Processing Pipeline	c82721423dc4c31cc90d52a29fe3cf9e
ENCFF355NOU	bed narrowPeak	bed	narrowPeak	conservative IDR thresholded peaks	GRCh38	ENCSR227PHM	HepG2	ZNF501-human	ENCODE Processing Pipeline	f1e032821d9e87670aadabc365735f28
ENCFF650JSG	bed narrowPeak	bed	narrowPeak	conservative IDR thresholded peaks	GRCh38	ENCSR277VXX	HepG2	ZNF608-human	ENCODE Processing Pipeline	c3413edec01e3d3af41d02760dd4478d
ENCFF492KIV	bed narrowPeak	bed	narrowPeak	conservative IDR thresholded peaks	GRCh38	ENCSR647BZJ	HepG2	YEATS2-human	ENCODE Processing Pipeline	089b236c3fde8f65bc09b28b06edfed8
ENCFF996HVG	bed narrowPeak	bed	narrowPeak	conservative IDR thresholded peaks	GRCh38	ENCSR387TUH	HepG2	EEA1-human	ENCODE Processing Pipeline	f5441fe13af439107582bc0ed5cfbf9d
ENCFF867CMD	bed narrowPeak	bed	narrowPeak	conservative IDR thresholded peaks	GRCh38	ENCSR036RHV	HepG2	SAFB2-human	ENCODE Processing Pipeline	6d0c5bd316edf488e0eeda34307eda30
ENCFF117XPT	bed narrowPeak	bed	narrowPeak	conservative IDR thresholded peaks	GRCh38	ENCSR428LOB	HepG2	ZZZ3-human	ENCODE Processing Pipeline	81257c97a7fa840cb4e01a3d19f61379
ENCFF890HTY	bed narrowPeak	bed	narrowPeak	conservative IDR thresholded peaks	GRCh38	ENCSR127XTZ	HepG2	HNF1B-human	ENCODE Processing Pipeline	4deb22bab0f7de500c90c5d46eae20f3
ENCFF173WCV	bed narrowPeak	bed	narrowPeak	conservative IDR thresholded peaks	GRCh38	ENCSR269MEF	HepG2	ZBTB44-human	ENCODE Processing Pipeline	653e50bdb707956e5b89d1cf9b1dd04a
ENCFF070OZC	bed narrowPeak	bed	narrowPeak	conservative IDR thresholded peaks	GRCh38	ENCSR225SLE	HepG2	ZNF569-human	ENCODE Processing Pipeline	cbbd5f5c66baa3467d5c1e3546447a5c
ENCFF288SNR	bed narrowPeak	bed	narrowPeak	conservative IDR thresholded peaks	GRCh38	ENCSR108MKR	HepG2	MNX1-human	ENCODE Processing Pipeline	c44d49ec42556d319fe3f0f98b7fdea9
ENCFF328OBA	bed narrowPeak	bed	narrowPeak	conservative IDR thresholded peaks	GRCh38	ENCSR613RDS	HepG2	ZNF619-human	ENCODE Processing Pipeline	3687ff970eae3e408b3d2f434945d11b
ENCFF482HXQ	bed narrowPeak	bed	narrowPeak	conservative IDR thresholded peaks	GRCh38	ENCSR913ODG	HepG2	MTF2-human	ENCODE Processing Pipeline	a231ffd8680607dd5daab05b44302745
ENCFF022ALT	bed narrowPeak	bed	narrowPeak	conservative IDR thresholded peaks	GRCh38	ENCSR267NVP	HepG2	ESRRA-human	ENCODE Processing Pipeline	feb8ba2a37752f6a2b77b3621b08e071
ENCFF855DRG	bed narrowPeak	bed	narrowPeak	conservative IDR thresholded peaks	GRCh38	ENCSR075BAS	HepG2	ZNF17-human	ENCODE Processing Pipeline	8f438359266f36e9de6a4393d2e4311b
ENCFF168XTB	bed narrowPeak	bed	narrowPeak	conservative IDR thresholded peaks	GRCh38	ENCSR597QZQ	HepG2	KIAA2018-human	ENCODE Processing Pipeline	787ffc6019f14e7929e360ae3686b07b
ENCFF637PFM	bed narrowPeak	bed	narrowPeak	conservative IDR thresholded peaks	GRCh38	ENCSR663CTC	HepG2	ZNF572-human	ENCODE Processing Pipeline	f3aa1fd1ad7a86db7ca69484854e1b5b
ENCFF723QWP	bed narrowPeak	bed	narrowPeak	conservative IDR thresholded peaks	GRCh38	ENCSR880PMU	HepG2	LCORL-human	ENCODE Processing Pipeline	d824c698f877a2ea21cbe77644e554a5
ENCFF978LWA	bed narrowPeak	bed	narrowPeak	conservative IDR thresholded peaks	GRCh38	ENCSR544MTJ	HepG2	THAP8-human	ENCODE Processing Pipeline	34a4216142e5e6ce3ceb25db75621e1a
ENCFF626AMA	bed narrowPeak	bed	narrowPeak	conservative IDR thresholded peaks	GRCh38	ENCSR983FBD	HepG2	NFE2-human	ENCODE Processing Pipeline	0b883e4cf69bcb45732d7e2875c47975
ENCFF720IGS	bed narrowPeak	bed	narrowPeak	conservative IDR thresholded peaks	GRCh38	ENCSR434ZNS	HepG2	WIZ-human	ENCODE Processing Pipeline	bdcb2e5541f89d770f4927c9e61fc399
ENCFF933JZI	bed narrowPeak	bed	narrowPeak	conservative IDR thresholded peaks	GRCh38	ENCSR224NQI	HepG2	ZNF414-human	ENCODE Processing Pipeline	24f70cbde43b933835714781326393ab
ENCFF420ALF	bed narrowPeak	bed	narrowPeak	optimal IDR thresholded peaks	GRCh38	ENCSR339JTP	HepG2	RBM39-human	ENCODE Processing Pipeline	816a62c9345d0d6c0e22c6c07bb30986
ENCFF736PPV	bed narrowPeak	bed	narrowPeak	optimal IDR thresholded peaks	GRCh38	ENCSR130VQL	HepG2	PPARG-human	ENCODE Processing Pipeline	b9496832205e5c0bec9c51e32b855e67
ENCFF718RXL	bed narrowPeak	bed	narrowPeak	optimal IDR thresholded peaks	GRCh38	ENCSR825MZS	HepG2	TAF15-human	ENCODE Processing Pipeline	faedcadc0a4e024980b1792bd751abb2
ENCFF207CLF	bed narrowPeak	bed	narrowPeak	optimal IDR thresholded peaks	GRCh38	ENCSR656JZL	HepG2	HHEX-human	ENCODE Processing Pipeline	004a1bb32c3d90958e9b69189fe4f993
ENCFF960FKQ	bed narrowPeak	bed	narrowPeak	optimal IDR thresholded peaks	GRCh38	ENCSR260UJI	HepG2	MBD1-human	ENCODE Processing Pipeline	f628951dfed81605d2a8419a751b9496
ENCFF458WPZ	bed narrowPeak	bed	narrowPeak	optimal IDR thresholded peaks	GRCh38	ENCSR500WXT	HepG2	RARA-human	ENCODE Processing Pipeline	69e38e426571a8e2e3222db87355371e
ENCFF709YWO	bed narrowPeak	bed	narrowPeak	optimal IDR thresholded peaks	GRCh38	ENCSR849DFF	HepG2	PBX2-human	ENCODE Processing Pipeline	14d34688c62574886efa3b6d3b1e605c
ENCFF623COM	bed narrowPeak	bed	narrowPeak	optimal IDR thresholded peaks	GRCh38	ENCSR578CXC	HepG2	ZNF644-human	ENCODE Processing Pipeline	1cb44a831a1107b2274f554ada4a3871
ENCFF305WYD	bed narrowPeak	bed	narrowPeak	optimal IDR thresholded peaks	GRCh38	ENCSR356ECR	HepG2	RBM22-human	ENCODE Processing Pipeline	80ebfa3cbdb496632988fd756a7b8b25
ENCFF894AWT	bed narrowPeak	bed	narrowPeak	optimal IDR thresholded peaks	GRCh38	ENCSR616WEG	HepG2	HBP1-human	ENCODE Processing Pipeline	7f336872fcf0ecec2bda327fb60c37ce
ENCFF216YZI	bed narrowPeak	bed	narrowPeak	optimal IDR thresholded peaks	GRCh38	ENCSR590QQP	HepG2	FUS-human	ENCODE Processing Pipeline	00f43d23cbf152e6cbfa78ae0bdb859b
ENCFF727GHV	bed narrowPeak	bed	narrowPeak	optimal IDR thresholded peaks	GRCh38	ENCSR925QAW	HepG2	HMG20B-human	ENCODE Processing Pipeline	4d96554e24cca7b2a7c524ed116730de
ENCFF002CUD	bed narrowPeak	bed	narrowPeak	optimal IDR thresholded peaks	hg19	ENCSR000EET	HepG2	HSF1-human	ENCODE Consortium Analysis Working Group	ac168e3835bf300e78e7f95c92016980
ENCFF002CUL	bed narrowPeak	bed	narrowPeak	optimal IDR thresholded peaks	hg19	ENCSR000EDU	HepG2	MXI1-human	ENCODE Consortium Analysis Working Group	abb524e774342f5ff70c2f52ffe5ca43
ENCFF002CUE	bed narrowPeak	bed	narrowPeak	optimal IDR thresholded peaks	hg19	ENCSR000EEJ	HepG2	IRF3-human	ENCODE Consortium Analysis Working Group	3a42980df5853e6342f75f7082f4aeb3
ENCFF002CUO	bed narrowPeak	bed	narrowPeak	optimal IDR thresholded peaks	hg19	ENCSR000EEQ	HepG2	PPARGC1A-human	ENCODE Consortium Analysis Working Group	d876cfc8888d86713d69e26352a7ba2b
ENCFF002CKS	bed narrowPeak	bed	narrowPeak	optimal IDR thresholded peaks	hg19	ENCSR000BQX	HepG2	NFIC-human	ENCODE Consortium Analysis Working Group	aabd93ffbf4f2819de43a0e55460aa7a
ENCFF002CKQ	bed narrowPeak	bed	narrowPeak	optimal IDR thresholded peaks	hg19	ENCSR000BQW	HepG2	MBD4-human	ENCODE Consortium Analysis Working Group	ac8457119d81e49f3cb820183b3253e3
ENCFF002CUV	bed narrowPeak	bed	narrowPeak	optimal IDR thresholded peaks	hg19	ENCSR000EEO	HepG2	SREBF1-human	ENCODE Consortium Analysis Working Group	1ce43dcd4aef03944a74077ca1acebe5
ENCFF002DAW	bed narrowPeak	bed	narrowPeak	optimal IDR thresholded peaks	hg19	ENCSR000DLR	HepG2	MYC-human	ENCODE Consortium Analysis Working Group	ae642bb8d94aeb1a968a6ed49bfe082c
ENCFF002CLD	bed narrowPeak	bed	narrowPeak	optimal IDR thresholded peaks	hg19	ENCSR000BLV	HepG2	SRF-human	ENCODE Consortium Analysis Working Group	1760268ea624837539649926502c7bfc

## Sheet: annotation_WGBS
WGBS data sets
Species	Cell/Tissue	Experiment	Genome Build	Lab	Link
Homo	K562	WGBS	GRCh38	Richard Myers, HAIB	https://www.encodeproject.org/experiments/ENCSR765JPC/
Homo	GM12878	WGBS	GRCh38	Richard Myers, HAIB	https://www.encodeproject.org/experiments/ENCSR890UQO/
Homo	H1-hESC	WGBS	GRCh38	Richard Myers, HAIB	https://www.encodeproject.org/experiments/ENCSR617FKV/
Homo	HepG2	WGBS	GRCh38	Richard Myers, HAIB	https://www.encodeproject.org/experiments/ENCSR881XOU/
Homo	HeLa	WGBS	GRCh38	Richard Myers, HAIB	https://www.encodeproject.org/experiments/ENCSR550RTN/
